# Supplementary material for: 3-Benzyl-6-methyl-2-sulfanylidene-2,3-di­hydroquinazolin-4(1H)-one
Source: Acta Crystallogr Sect E Struct Rep Online. 2012 Feb 17;68(Pt 3):o717–8. doi: 10.1107/S1600536812006009 (PMC3295489; doi:10.1107/S1600536812006009)
Supplement: Supplementary file 1 [file e-68-0o717-sup1.cif]

##############################################################################
#                                                                            #
# This CIF contains the data in a paper accepted for publication in          #
# Acta Crystallographica Section E. It conforms to the requirements of       #
# Notes for Authors for Acta Crystallographica Section E, and has been       #
# peer reviewed under the auspices of the IUCr Commission on Journals.       #
#                                                                            #
# Full details of the Crystallographic Information File format               #
# are given in the paper "The Crystallographic Information File (CIF):       #
# a New Standard Archive File for Crystallography" by S. R. Hall, F. H.      #
# Allen and I. D. Brown [Acta Cryst. (1991), A47, 655-685].                  #
#                                                                            #
# The current version of the core CIF dictionary is obtainable from          #
# ftp://ftp.iucr.org/pub/cif_core.dic.                                       #
#                                                                            #
# Software is freely available for graphical display of the structure(s)     #
# in this CIF. For information consult the CIF software page                 #
# http://www.iucr.org/resources/cif/software.                                #
#                                                                            #
# This file may be used for bona fide research purposes within the           #
# scientific community so long as proper attribution is given to the journal # 
# article from which it was obtained.                                        #
#                                                                            #
##############################################################################
data_global
_audit_creation_method     'form.cif (version 2.0)'
_journal_data_validation_number     ?
_journal_date_recd_electronic     2012-02-06
_journal_date_accepted     2012-02-10
_journal_name_full     'Acta Crystallographica, Section E'
_journal_year     2012
_journal_volume     68
_journal_issue      3
_journal_page_first     o717
_journal_page_last     o718
_journal_paper_category     QO
_journal_paper_doi     10.1107/S1600536812006009
_journal_coeditor_code     IS5070
_publ_contact_author_name     'Professor Fun, Hoong-Kun'
_publ_contact_author_address
;
X-ray Crystallography Unit
School of Physics
Universiti Sains Malaysia
11800 USM, Penang
Malaysia
;
_publ_contact_author_email     hkfun@usm.my
_publ_contact_author_fax     '604 6579150'
_publ_contact_author_phone     '604 6533652'
_publ_section_title
;
3-Benzyl-6-methyl-2-sulfanylidene-2,3-dihydroquinazolin-4(1<i>H</i>)-one
;
loop_
    _publ_author_name
    _publ_author_footnote
    _publ_author_address
    'Rashad Al-Salahi' ?
;
Department of Pharmaceutical Chemistry
College of Pharmacy
King Saud University
Riyadh 11451
Saudi Arabia
;
    'Mohamed Al-Omar' ?
;
Drug Exploration and Development Chair
College of Pharmacy
King Saud University
Riyadh 11451
Saudi Arabia
;
    'Hussein El-Subbagh' ?
;
College of Pharmaceutical Sciences
Future University
Cairo 12311
Egypt
;
    'Madhukar Hemamalini' ?
;
X-ray Crystallography Unit
School of Physics
Universiti Sains Malaysia
11800 USM, Penang
Malaysia
;
    'Hoong-Kun Fun'
;
Alternative address: College of Pharmacy (Visiting Professor), King Saud
University, PO Box 2457, Riyadh 11451, Saudi Arabia.
Thomson Reuters ResearcherID: A-3561-2009
;
;
X-ray Crystallography Unit
School of Physics
Universiti Sains Malaysia
11800 USM, Penang
Malaysia
;
data_I
_audit_creation_method     SHELXL97
_chemical_name_systematic
;
3-Benzyl-6-methyl-2-sulfanylidene-2,3-dihydroquinazolin-4(1<i>H</i>)-one
;
_chemical_name_common     ?
_chemical_formula_moiety     'C16 H14 N2 O S'
_chemical_formula_sum     'C16 H14 N2 O S'
_chemical_formula_weight     282.35
_chemical_melting_point     ?
_symmetry_cell_setting     monoclinic
_symmetry_space_group_name_H-M     'C 2/c'
_symmetry_space_group_name_Hall     '-C 2yc'
loop_
    _symmetry_equiv_pos_as_xyz
    'x, y, z'
    '-x, y, -z+1/2'
    'x+1/2, y+1/2, z'
    '-x+1/2, y+1/2, -z+1/2'
    '-x, -y, -z'
    'x, -y, z-1/2'
    '-x+1/2, -y+1/2, -z'
    'x+1/2, -y+1/2, z-1/2'
_cell_length_a     24.2438(18)
_cell_length_b     5.1618(5)
_cell_length_c     24.4265(17)
_cell_angle_alpha     90.00
_cell_angle_beta     111.532(6)
_cell_angle_gamma     90.00
_cell_volume     2843.4(4)
_cell_formula_units_Z     8
_cell_measurement_reflns_used     339
_cell_measurement_theta_min     3.89
_cell_measurement_theta_max     53.53
_cell_measurement_temperature     296(2)
_exptl_crystal_description     needle
_exptl_crystal_colour     colourless
_exptl_crystal_size_max     0.83
_exptl_crystal_size_mid     0.12
_exptl_crystal_size_min     0.06
_exptl_crystal_density_diffrn     1.319
_exptl_crystal_density_meas     ?
_exptl_crystal_density_method     'not measured'
_exptl_crystal_F_000     1184
_exptl_absorpt_coefficient_mu     1.988
_exptl_absorpt_correction_type     multi-scan
_exptl_absorpt_process_details     '(SADABS; Bruker, 2009)'
_exptl_absorpt_correction_T_min     0.2891
_exptl_absorpt_correction_T_max     0.8900
_exptl_special_details     ?
_diffrn_ambient_temperature     296(2)
_diffrn_radiation_type     CuK\a
_diffrn_radiation_wavelength     1.54178
_diffrn_radiation_source     'fine-focus sealed tube'
_diffrn_radiation_monochromator     graphite
_diffrn_measurement_device_type     'Bruker SMART APEXII CCD'
_diffrn_measurement_method     '\f and \w'
_diffrn_detector_area_resol_mean     .
_diffrn_reflns_number     9528
_diffrn_reflns_av_R_equivalents     0.1038
_diffrn_reflns_av_sigmaI/netI     0.0678
_diffrn_reflns_theta_min     3.89
_diffrn_reflns_theta_max     69.83
_diffrn_reflns_theta_full     69.83
_diffrn_measured_fraction_theta_max     0.962
_diffrn_measured_fraction_theta_full     0.962
_diffrn_reflns_limit_h_min     -29
_diffrn_reflns_limit_h_max     29
_diffrn_reflns_limit_k_min     -6
_diffrn_reflns_limit_k_max     5
_diffrn_reflns_limit_l_min     -28
_diffrn_reflns_limit_l_max     28
_diffrn_standards_number     0
_diffrn_standards_interval_count     .
_diffrn_standards_interval_time     .
_diffrn_standards_decay_%     ?
_refine_special_details
;
Refinement of F^2^ against ALL reflections.  The weighted R-factor wR and
goodness of fit S are based on F^2^, conventional R-factors R are based on F,
with F set to zero for negative F^2^. The threshold expression of F^2^ >
2\s(F^2^) is used only for calculating R-factors(gt) etc. and is not relevant
to the choice of reflections for refinement.  R-factors based on F^2^ are
statistically about twice as large as those based on F, and R-factors based on
ALL data will be even larger.
;
_reflns_number_total     2592
_reflns_number_gt     1421
_reflns_threshold_expression     I>2\s(I)
_refine_ls_structure_factor_coef     Fsqd
_refine_ls_matrix_type     full
_refine_ls_R_factor_all     0.1004
_refine_ls_R_factor_gt     0.0551
_refine_ls_wR_factor_gt     0.1452
_refine_ls_wR_factor_ref     0.1663
_refine_ls_goodness_of_fit_ref     0.934
_refine_ls_restrained_S_all     0.934
_refine_ls_number_reflns     2592
_refine_ls_number_parameters     182
_refine_ls_number_restraints     0
_refine_ls_hydrogen_treatment     constr
_refine_ls_weighting_scheme     calc
_refine_ls_weighting_details
       'calc w = 1/[\s^2^(Fo^2^)+(0.0875P)^2^+0.0000P] where P=(Fo^2^+2Fc^2^)/3'
_atom_sites_solution_hydrogens     geom
_atom_sites_solution_primary     direct
_atom_sites_solution_secondary     difmap
_refine_ls_shift/su_max     0.001
_refine_ls_shift/su_mean     0.001
_refine_diff_density_max     0.238
_refine_diff_density_min     -0.209
_refine_ls_extinction_method     none
_refine_ls_extinction_coef     ?
loop_
    _atom_type_symbol
    _atom_type_description
    _atom_type_scat_dispersion_real
    _atom_type_scat_dispersion_imag
    _atom_type_scat_source
    'C' 'C' 0.0181 0.0091
                         'International Tables Vol C Tables 4.2.6.8 and 6.1.1.4'
    'H' 'H' 0.0000 0.0000
                         'International Tables Vol C Tables 4.2.6.8 and 6.1.1.4'
    'N' 'N' 0.0311 0.0180
                         'International Tables Vol C Tables 4.2.6.8 and 6.1.1.4'
    'O' 'O' 0.0492 0.0322
                         'International Tables Vol C Tables 4.2.6.8 and 6.1.1.4'
    'S' 'S' 0.3331 0.5567
                         'International Tables Vol C Tables 4.2.6.8 and 6.1.1.4'
_computing_data_collection     'APEX2 (Bruker, 2009)'
_computing_cell_refinement     'SAINT (Bruker, 2009)'
_computing_data_reduction     'SAINT (Bruker, 2009)'
_computing_structure_solution     'SHELXTL (Sheldrick, 2008)'
_computing_structure_refinement     'SHELXTL (Sheldrick, 2008)'
_computing_molecular_graphics     'SHELXTL (Sheldrick, 2008)'
_computing_publication_material
;
SHELXTL (Sheldrick, 2008) and PLATON (Spek, 2009)
;
loop_
    _atom_site_type_symbol
    _atom_site_label
    _atom_site_fract_x
    _atom_site_fract_y
    _atom_site_fract_z
    _atom_site_U_iso_or_equiv
    _atom_site_adp_type
    _atom_site_calc_flag
    _atom_site_refinement_flags
    _atom_site_occupancy
    _atom_site_symmetry_multiplicity
    _atom_site_disorder_assembly
    _atom_site_disorder_group
    S S1 0.22029(4) 0.1447(2) 0.07055(4) 0.0718(3) Uani d . 1 1 . .
    N N1 0.17921(10) 0.4985(6) -0.01167(11) 0.0630(7) Uani d . 1 1 . .
    H H1A 0.2097 0.4590 -0.0199 0.076 Uiso calc R 1 1 . .
    N N2 0.12318(10) 0.4401(5) 0.04598(11) 0.0574(7) Uani d . 1 1 . .
    O O1 0.04534(10) 0.7057(5) 0.03541(11) 0.0747(7) Uani d . 1 1 . .
    C C1 0.17206(13) 0.3706(7) 0.03308(14) 0.0594(8) Uani d . 1 1 . .
    C C2 0.08423(13) 0.6424(7) 0.01808(14) 0.0600(8) Uani d . 1 1 . .
    C C3 0.09395(12) 0.7664(7) -0.03127(13) 0.0585(8) Uani d . 1 1 . .
    C C4 0.05611(13) 0.9575(7) -0.06444(14) 0.0630(9) Uani d . 1 1 . .
    H H4A 0.0243 1.0100 -0.0544 0.076 Uiso calc R 1 1 . .
    C C5 0.06438(15) 1.0717(7) -0.11196(15) 0.0691(9) Uani d . 1 1 . .
    C C6 0.11382(16) 0.9891(8) -0.12434(16) 0.0763(10) Uani d . 1 1 . .
    H H6A 0.1206 1.0638 -0.1559 0.092 Uiso calc R 1 1 . .
    C C7 0.15210(15) 0.8048(7) -0.09221(15) 0.0715(10) Uani d . 1 1 . .
    H H7A 0.1848 0.7578 -0.1013 0.086 Uiso calc R 1 1 . .
    C C8 0.14201(13) 0.6879(7) -0.04573(14) 0.0578(8) Uani d . 1 1 . .
    C C9 0.10920(14) 0.2997(7) 0.09172(15) 0.0657(9) Uani d . 1 1 . .
    H H9A 0.1263 0.1276 0.0958 0.079 Uiso calc R 1 1 . .
    H H9B 0.0665 0.2799 0.0788 0.079 Uiso calc R 1 1 . .
    C C10 0.13111(14) 0.4281(7) 0.15093(14) 0.0641(9) Uani d . 1 1 . .
    C C11 0.1103(2) 0.3376(10) 0.1930(2) 0.0988(15) Uani d . 1 1 . .
    H H11A 0.0831 0.2022 0.1840 0.119 Uiso calc R 1 1 . .
    C C12 0.1298(3) 0.4483(15) 0.2483(2) 0.131(2) Uani d . 1 1 . .
    H H12A 0.1144 0.3902 0.2758 0.157 Uiso calc R 1 1 . .
    C C13 0.1710(3) 0.6401(16) 0.2634(2) 0.133(2) Uani d . 1 1 . .
    H H13A 0.1854 0.7057 0.3015 0.160 Uiso calc R 1 1 . .
    C C14 0.1912(2) 0.7364(11) 0.2216(2) 0.1082(15) Uani d . 1 1 . .
    H H14A 0.2179 0.8737 0.2306 0.130 Uiso calc R 1 1 . .
    C C15 0.17129(17) 0.6268(8) 0.16567(16) 0.0783(11) Uani d . 1 1 . .
    H H15A 0.1856 0.6898 0.1377 0.094 Uiso calc R 1 1 . .
    C C16 0.02217(18) 1.2711(9) -0.14931(18) 0.0893(12) Uani d . 1 1 . .
    H H16B -0.0064 1.3143 -0.1321 0.134 Uiso calc R 1 1 . .
    H H16A 0.0021 1.2027 -0.1881 0.134 Uiso calc R 1 1 . .
    H H16C 0.0438 1.4238 -0.1516 0.134 Uiso calc R 1 1 . .
loop_
    _atom_site_aniso_label
    _atom_site_aniso_U_11
    _atom_site_aniso_U_22
    _atom_site_aniso_U_33
    _atom_site_aniso_U_12
    _atom_site_aniso_U_13
    _atom_site_aniso_U_23
    S1 0.0640(5) 0.0875(7) 0.0707(6) 0.0172(4) 0.0327(5) 0.0084(5)
    N1 0.0558(14) 0.083(2) 0.0576(17) 0.0153(13) 0.0295(14) 0.0029(15)
    N2 0.0510(13) 0.0688(18) 0.0577(16) 0.0036(11) 0.0264(13) -0.0049(13)
    O1 0.0601(12) 0.0924(19) 0.0855(17) 0.0135(11) 0.0430(13) -0.0007(13)
    C1 0.0500(16) 0.076(2) 0.0554(19) 0.0024(14) 0.0231(16) -0.0121(17)
    C2 0.0498(16) 0.073(2) 0.059(2) 0.0022(14) 0.0228(16) -0.0124(17)
    C3 0.0472(16) 0.076(2) 0.051(2) -0.0010(14) 0.0169(16) -0.0104(17)
    C4 0.0543(17) 0.070(2) 0.066(2) 0.0069(15) 0.0225(17) -0.0068(18)
    C5 0.065(2) 0.074(2) 0.066(2) 0.0057(16) 0.0211(18) -0.0006(19)
    C6 0.077(2) 0.086(3) 0.072(2) 0.0089(18) 0.035(2) 0.008(2)
    C7 0.068(2) 0.090(3) 0.068(2) 0.0134(17) 0.0375(19) 0.009(2)
    C8 0.0472(16) 0.073(2) 0.0540(19) 0.0062(13) 0.0194(15) -0.0060(16)
    C9 0.0629(19) 0.065(2) 0.080(2) -0.0013(14) 0.0393(19) -0.0001(18)
    C10 0.0643(18) 0.074(2) 0.063(2) 0.0196(16) 0.0343(18) 0.0090(18)
    C11 0.115(3) 0.114(4) 0.090(3) 0.020(3) 0.065(3) 0.028(3)
    C12 0.150(6) 0.185(7) 0.080(4) 0.064(5) 0.069(4) 0.043(4)
    C13 0.131(5) 0.196(7) 0.068(3) 0.061(4) 0.031(4) -0.018(4)
    C14 0.108(4) 0.117(4) 0.092(3) 0.010(3) 0.027(3) -0.030(3)
    C15 0.082(2) 0.089(3) 0.066(3) 0.002(2) 0.029(2) -0.011(2)
    C16 0.082(3) 0.091(3) 0.092(3) 0.014(2) 0.028(2) 0.012(2)
_geom_special_details
;
 All s.u.'s (except the s.u. in the dihedral angle between two l.s. planes)
 are estimated using the full covariance matrix.  The cell s.u.'s are taken
 into account individually in the estimation of s.u.'s in distances, angles
 and torsion angles; correlations between s.u.'s in cell parameters are only
 used when they are defined by crystal symmetry.  An approximate (isotropic)
 treatment of cell s.u.'s is used for estimating s.u.'s involving l.s. planes.
;
loop_
    _geom_bond_atom_site_label_1
    _geom_bond_atom_site_label_2
    _geom_bond_site_symmetry_2
    _geom_bond_distance
    _geom_bond_publ_flag
    S1 C1 . 1.667(3) ?
    N1 C1 . 1.342(4) ?
    N1 C8 . 1.382(4) ?
    N1 H1A . 0.8600 ?
    N2 C1 . 1.381(3) ?
    N2 C2 . 1.405(4) ?
    N2 C9 . 1.472(4) ?
    O1 C2 . 1.212(3) ?
    C2 C3 . 1.458(4) ?
    C3 C4 . 1.388(5) ?
    C3 C8 . 1.396(4) ?
    C4 C5 . 1.381(5) ?
    C4 H4A . 0.9300 ?
    C5 C6 . 1.406(5) ?
    C5 C16 . 1.501(5) ?
    C6 C7 . 1.359(5) ?
    C6 H6A . 0.9300 ?
    C7 C8 . 1.385(4) ?
    C7 H7A . 0.9300 ?
    C9 C10 . 1.500(5) ?
    C9 H9A . 0.9700 ?
    C9 H9B . 0.9700 ?
    C10 C15 . 1.369(5) ?
    C10 C11 . 1.381(5) ?
    C11 C12 . 1.382(7) ?
    C11 H11A . 0.9300 ?
    C12 C13 . 1.357(9) ?
    C12 H12A . 0.9300 ?
    C13 C14 . 1.377(8) ?
    C13 H13A . 0.9300 ?
    C14 C15 . 1.390(6) ?
    C14 H14A . 0.9300 ?
    C15 H15A . 0.9300 ?
    C16 H16B . 0.9600 ?
    C16 H16A . 0.9600 ?
    C16 H16C . 0.9600 ?
loop_
    _geom_angle_atom_site_label_1
    _geom_angle_atom_site_label_2
    _geom_angle_atom_site_label_3
    _geom_angle_site_symmetry_1
    _geom_angle_site_symmetry_3
    _geom_angle
    _geom_angle_publ_flag
    C1 N1 C8 . . 126.0(2) ?
    C1 N1 H1A . . 117.0 ?
    C8 N1 H1A . . 117.0 ?
    C1 N2 C2 . . 124.2(3) ?
    C1 N2 C9 . . 120.1(3) ?
    C2 N2 C9 . . 115.7(2) ?
    N1 C1 N2 . . 115.9(3) ?
    N1 C1 S1 . . 121.1(2) ?
    N2 C1 S1 . . 123.0(2) ?
    O1 C2 N2 . . 120.1(3) ?
    O1 C2 C3 . . 123.6(3) ?
    N2 C2 C3 . . 116.3(2) ?
    C4 C3 C8 . . 119.5(3) ?
    C4 C3 C2 . . 121.5(3) ?
    C8 C3 C2 . . 119.0(3) ?
    C5 C4 C3 . . 121.7(3) ?
    C5 C4 H4A . . 119.1 ?
    C3 C4 H4A . . 119.1 ?
    C4 C5 C6 . . 116.7(3) ?
    C4 C5 C16 . . 121.8(3) ?
    C6 C5 C16 . . 121.5(3) ?
    C7 C6 C5 . . 122.9(3) ?
    C7 C6 H6A . . 118.5 ?
    C5 C6 H6A . . 118.5 ?
    C6 C7 C8 . . 119.3(3) ?
    C6 C7 H7A . . 120.3 ?
    C8 C7 H7A . . 120.3 ?
    N1 C8 C7 . . 122.0(3) ?
    N1 C8 C3 . . 118.3(3) ?
    C7 C8 C3 . . 119.7(3) ?
    N2 C9 C10 . . 114.6(3) ?
    N2 C9 H9A . . 108.6 ?
    C10 C9 H9A . . 108.6 ?
    N2 C9 H9B . . 108.6 ?
    C10 C9 H9B . . 108.6 ?
    H9A C9 H9B . . 107.6 ?
    C15 C10 C11 . . 118.5(4) ?
    C15 C10 C9 . . 123.4(3) ?
    C11 C10 C9 . . 118.1(4) ?
    C10 C11 C12 . . 120.0(5) ?
    C10 C11 H11A . . 120.0 ?
    C12 C11 H11A . . 120.0 ?
    C13 C12 C11 . . 121.3(5) ?
    C13 C12 H12A . . 119.3 ?
    C11 C12 H12A . . 119.3 ?
    C12 C13 C14 . . 119.3(5) ?
    C12 C13 H13A . . 120.4 ?
    C14 C13 H13A . . 120.4 ?
    C13 C14 C15 . . 119.5(6) ?
    C13 C14 H14A . . 120.3 ?
    C15 C14 H14A . . 120.3 ?
    C10 C15 C14 . . 121.3(4) ?
    C10 C15 H15A . . 119.3 ?
    C14 C15 H15A . . 119.3 ?
    C5 C16 H16B . . 109.5 ?
    C5 C16 H16A . . 109.5 ?
    H16B C16 H16A . . 109.5 ?
    C5 C16 H16C . . 109.5 ?
    H16B C16 H16C . . 109.5 ?
    H16A C16 H16C . . 109.5 ?
loop_
    _geom_torsion_atom_site_label_1
    _geom_torsion_atom_site_label_2
    _geom_torsion_atom_site_label_3
    _geom_torsion_atom_site_label_4
    _geom_torsion_site_symmetry_1
    _geom_torsion_site_symmetry_2
    _geom_torsion_site_symmetry_3
    _geom_torsion_site_symmetry_4
    _geom_torsion
    _geom_torsion_publ_flag
    C8 N1 C1 N2 . . . . -0.9(5) ?
    C8 N1 C1 S1 . . . . 179.7(3) ?
    C2 N2 C1 N1 . . . . -4.2(5) ?
    C9 N2 C1 N1 . . . . 176.0(3) ?
    C2 N2 C1 S1 . . . . 175.1(2) ?
    C9 N2 C1 S1 . . . . -4.6(4) ?
    C1 N2 C2 O1 . . . . -173.6(3) ?
    C9 N2 C2 O1 . . . . 6.1(5) ?
    C1 N2 C2 C3 . . . . 6.2(5) ?
    C9 N2 C2 C3 . . . . -174.1(3) ?
    O1 C2 C3 C4 . . . . -4.2(5) ?
    N2 C2 C3 C4 . . . . 176.0(3) ?
    O1 C2 C3 C8 . . . . 176.6(3) ?
    N2 C2 C3 C8 . . . . -3.1(5) ?
    C8 C3 C4 C5 . . . . 0.5(5) ?
    C2 C3 C4 C5 . . . . -178.6(3) ?
    C3 C4 C5 C6 . . . . -1.4(5) ?
    C3 C4 C5 C16 . . . . 177.6(3) ?
    C4 C5 C6 C7 . . . . 0.5(6) ?
    C16 C5 C6 C7 . . . . -178.5(4) ?
    C5 C6 C7 C8 . . . . 1.3(6) ?
    C1 N1 C8 C7 . . . . -178.2(3) ?
    C1 N1 C8 C3 . . . . 3.6(5) ?
    C6 C7 C8 N1 . . . . 179.7(4) ?
    C6 C7 C8 C3 . . . . -2.1(6) ?
    C4 C3 C8 N1 . . . . 179.5(3) ?
    C2 C3 C8 N1 . . . . -1.3(5) ?
    C4 C3 C8 C7 . . . . 1.3(5) ?
    C2 C3 C8 C7 . . . . -179.6(3) ?
    C1 N2 C9 C10 . . . . 97.0(3) ?
    C2 N2 C9 C10 . . . . -82.7(3) ?
    N2 C9 C10 C15 . . . . -13.4(5) ?
    N2 C9 C10 C11 . . . . 167.7(3) ?
    C15 C10 C11 C12 . . . . 0.3(6) ?
    C9 C10 C11 C12 . . . . 179.3(4) ?
    C10 C11 C12 C13 . . . . -2.3(8) ?
    C11 C12 C13 C14 . . . . 3.8(10) ?
    C12 C13 C14 C15 . . . . -3.2(8) ?
    C11 C10 C15 C14 . . . . 0.2(6) ?
    C9 C10 C15 C14 . . . . -178.7(4) ?
    C13 C14 C15 C10 . . . . 1.3(7) ?
loop_
    _geom_hbond_atom_site_label_D
    _geom_hbond_atom_site_label_H
    _geom_hbond_atom_site_label_A
    _geom_hbond_site_symmetry_A
    _geom_hbond_distance_DH
    _geom_hbond_distance_HA
    _geom_hbond_distance_DA
    _geom_hbond_angle_DHA
    _geom_hbond_publ_flag
    N1 H1A S1 7_555 0.86 2.50 3.335(3) 165 yes
    C4 H4A O1 5_575 0.93 2.41 3.295(4) 159 yes
_iucr_refine_instructions_details
;
TITL a in C2/c
CELL 1.54178  24.2438   5.1618  24.4265  90.000 111.532  90.000
ZERR    8.00   0.0018   0.0005   0.0017   0.000   0.006   0.000
LATT  7
SYMM -X, Y, 0.5-Z
SFAC C H N O S
UNIT 128 112 16 8 8
TEMP 23.000
SIZE 0.06 0.12 0.83
L.S. 10
BOND $H
ACTA
CONF
FMAP 2
PLAN 20
WGHT    0.087500
FVAR       0.28224
S1    5    0.220290    0.144699    0.070547    11.00000    0.06403    0.08749 =
         0.07067    0.00840    0.03266    0.01722
N1    3    0.179212    0.498504   -0.011666    11.00000    0.05578    0.08295 =
         0.05763    0.00294    0.02946    0.01529
AFIX  43
H1A   2    0.209748    0.459047   -0.019915    11.00000   -1.20000
AFIX   0
N2    3    0.123181    0.440063    0.045978    11.00000    0.05097    0.06880 =
         0.05774   -0.00485    0.02638    0.00362
O1    4    0.045338    0.705699    0.035405    11.00000    0.06012    0.09242 =
         0.08545   -0.00068    0.04304    0.01345
C1    1    0.172060    0.370613    0.033080    11.00000    0.05003    0.07603 =
         0.05541   -0.01208    0.02311    0.00240
C2    1    0.084234    0.642412    0.018078    11.00000    0.04982    0.07323 =
         0.05935   -0.01236    0.02284    0.00225
C3    1    0.093952    0.766414   -0.031272    11.00000    0.04718    0.07617 =
         0.05116   -0.01040    0.01689   -0.00100
C4    1    0.056109    0.957498   -0.064444    11.00000    0.05430    0.06956 =
         0.06562   -0.00679    0.02250    0.00687
AFIX  43
H4A   2    0.024349    1.009965   -0.054408    11.00000   -1.20000
AFIX   0
C5    1    0.064383    1.071744   -0.111957    11.00000    0.06464    0.07411 =
         0.06607   -0.00062    0.02113    0.00567
C6    1    0.113816    0.989063   -0.124338    11.00000    0.07696    0.08604 =
         0.07243    0.00838    0.03501    0.00886
AFIX  43
H6A   2    0.120625    1.063760   -0.155930    11.00000   -1.20000
AFIX   0
C7    1    0.152104    0.804845   -0.092207    11.00000    0.06753    0.09017 =
         0.06771    0.00859    0.03751    0.01341
AFIX  43
H7A   2    0.184754    0.757827   -0.101342    11.00000   -1.20000
AFIX   0
C8    1    0.142006    0.687878   -0.045731    11.00000    0.04717    0.07281 =
         0.05399   -0.00595    0.01937    0.00622
C9    1    0.109203    0.299716    0.091720    11.00000    0.06292    0.06521 =
         0.08012   -0.00009    0.03927   -0.00128
AFIX  23
H9A   2    0.126319    0.127624    0.095776    11.00000   -1.20000
H9B   2    0.066522    0.279919    0.078755    11.00000   -1.20000
AFIX   0
C10   1    0.131115    0.428068    0.150928    11.00000    0.06427    0.07369 =
         0.06345    0.00899    0.03427    0.01961
C11   1    0.110308    0.337637    0.192957    11.00000    0.11523    0.11361 =
         0.09042    0.02826    0.06481    0.02049
AFIX  43
H11A  2    0.083143    0.202154    0.183998    11.00000   -1.20000
AFIX   0
C12   1    0.129824    0.448325    0.248331    11.00000    0.14957    0.18537 =
         0.07961    0.04257    0.06865    0.06379
AFIX  43
H12A  2    0.114436    0.390206    0.275845    11.00000   -1.20000
AFIX   0
C13   1    0.170986    0.640097    0.263370    11.00000    0.13126    0.19589 =
         0.06826   -0.01752    0.03129    0.06109
AFIX  43
H13A  2    0.185407    0.705727    0.301486    11.00000   -1.20000
AFIX   0
C14   1    0.191159    0.736417    0.221563    11.00000    0.10814    0.11676 =
         0.09150   -0.03005    0.02694    0.01016
AFIX  43
H14A  2    0.217862    0.873679    0.230638    11.00000   -1.20000
AFIX   0
C15   1    0.171289    0.626827    0.165669    11.00000    0.08232    0.08909 =
         0.06552   -0.01132    0.02942    0.00176
AFIX  43
H15A  2    0.185583    0.689844    0.137738    11.00000   -1.20000
AFIX   0
C16   1    0.022166    1.271100   -0.149315    11.00000    0.08179    0.09125 =
         0.09186    0.01200    0.02822    0.01437
AFIX 137
H16B  2   -0.006414    1.314298   -0.132067    11.00000   -1.50000
H16A  2    0.002111    1.202683   -0.188128    11.00000   -1.50000
H16C  2    0.043804    1.423807   -0.151639    11.00000   -1.50000
HKLF 4
REM  a in C2/c
REM R1 =  0.0551 for   1421 Fo > 4sig(Fo)  and  0.1004 for all   2592 data
REM    182 parameters refined using      0 restraints
END
WGHT      0.0875      0.0000
REM Highest difference peak  0.238,  deepest hole -0.209,  1-sigma level  0.050
Q1    1  -0.0230  1.1392 -0.1586  11.00000  0.05    0.24
Q2    1   0.2135  0.8312  0.3005  11.00000  0.05    0.19
Q3    1   0.2694  0.1357  0.0609  11.00000  0.05    0.18
Q4    1   0.2157  0.1618  0.1244  11.00000  0.05    0.17
Q5    1   0.2595  0.3023  0.0904  11.00000  0.05    0.17
Q6    1   0.0408  1.3178 -0.1903  11.00000  0.05    0.17
Q7    1   0.0734  0.3320  0.2458  11.00000  0.05    0.17
Q8    1   0.1880  0.7869  0.1252  11.00000  0.05    0.17
Q9    1   0.2142  0.6114  0.2574  11.00000  0.05    0.16
Q10   1   0.1584  0.3434  0.2648  11.00000  0.05    0.15
Q11   1   0.2019  1.0384  0.2051  11.00000  0.05    0.14
Q12   1   0.1072  1.0994 -0.2059  11.00000  0.05    0.14
Q13   1   0.1525  0.2883  0.3203  11.00000  0.05    0.13
Q14   1   0.1995  0.8465 -0.0990  11.00000  0.05    0.13
Q15   1   0.1204  0.7397 -0.0384  11.00000  0.05    0.13
Q16   1   0.1404 -0.0504  0.0607  11.00000  0.05    0.13
Q17   1   0.0193  0.6537  0.0725  11.00000  0.05    0.13
Q18   1   0.1893  0.6865  0.1949  11.00000  0.05    0.13
Q19   1   0.1500  0.1610  0.1176  11.00000  0.05    0.12
Q20   1   0.1601  0.6695  0.2234  11.00000  0.05    0.12
;
