# Supplementary material for: 3-Benzyl-6-methyl-2-sulfanylidene-2,3-di­hydroquinazolin-4(1H)-one
Source: Acta Crystallogr Sect E Struct Rep Online. 2012 Feb 17;68(Pt 3):o717–8. doi: 10.1107/S1600536812006009 (PMC3295489; doi:10.1107/S1600536812006009)
Supplement: Supplementary file 2 [file e-68-0o717-Isup2.hkl]

#
# h,k,l, Fc-squared, Fo-squared, sigma(Fo-squared) and status flag
#
data_I
_shelx_title ' a in C2/c'
_shelx_refln_list_code          4
_shelx_F_calc_maximum      349.26
_exptl_crystal_F_000      1184.00
_reflns_d_resolution_high  0.8212
 
loop_
 _symmetry_equiv_pos_as_xyz
 'x, y, z'
 '-x, y, -z+1/2'
 'x+1/2, y+1/2, z'
 '-x+1/2, y+1/2, -z+1/2'
 '-x, -y, -z'
 'x, -y, z-1/2'
 '-x+1/2, -y+1/2, -z'
 'x+1/2, -y+1/2, z-1/2'
 
_cell_length_a    24.2438
_cell_length_b     5.1618
_cell_length_c    24.4265
_cell_angle_alpha  90.000
_cell_angle_beta  111.532
_cell_angle_gamma  90.000
 
_shelx_F_squared_multiplier     1.000
 
loop_
 _refln_index_h
 _refln_index_k
 _refln_index_l
 _refln_F_squared_calc
 _refln_F_squared_meas
 _refln_F_squared_sigma
 _refln_observed_status
   8   0   0      444.85      411.89     57.70 o
  10   0   0       63.16        8.73     42.78 o
  12   0   0     3282.10     3719.99    118.60 o
  14   0   0      133.52      143.11    108.98 o
  16   0   0       76.37       52.89    106.66 o
  18   0   0     2032.57     1952.79     64.18 o
  20   0   0      898.27      903.06     86.30 o
  22   0   0      486.96      525.96     69.42 o
  24   0   0        2.01       26.40     24.35 o
  26   0   0      112.90      102.98     40.18 o
   1   1   0     7620.04     7307.56    101.71 o
   3   1   0    28911.59    28935.83    359.67 o
   5   1   0      395.74      374.49     22.27 o
   7   1   0    19094.74    20047.90    281.23 o
   9   1   0     1674.46     1608.51     65.35 o
  11   1   0     2665.96     2734.64    162.68 o
  13   1   0     1651.22     1497.55    150.16 o
  15   1   0       66.68       43.18     28.99 o
  17   1   0       93.08      120.57     16.66 o
  19   1   0     1409.92     1491.72     43.67 o
  21   1   0       25.27        4.55     21.55 o
  23   1   0      205.51      196.39     30.22 o
  25   1   0       84.66      123.70     22.14 o
  27   1   0       26.52       33.30     36.71 o
   0   2   0     3152.31     3410.33     98.84 o
   2   2   0      104.30      123.52     27.83 o
   4   2   0     1823.76     1829.74     42.68 o
   6   2   0       32.63       52.95     26.75 o
   8   2   0       22.76       10.45     28.41 o
  10   2   0      248.02      179.71     32.22 o
  12   2   0      271.22      271.06     23.69 o
  14   2   0       14.55       22.66     11.16 o
  16   2   0     2086.29     2278.46    101.10 o
  18   2   0       64.14       51.77     13.59 o
  20   2   0      244.58      223.16     40.93 o
  22   2   0       76.15       59.58     21.12 o
  24   2   0       49.35       30.72     31.75 o
  26   2   0       22.62       14.11     25.90 o
   1   3   0     2707.24     2871.49    174.85 o
   3   3   0      571.29      516.84     79.93 o
   5   3   0     2467.66     3159.81    183.19 o
   7   3   0      328.92      364.94     42.83 o
   9   3   0     1101.78     1248.25    115.60 o
  11   3   0      553.04      628.82     26.02 o
  13   3   0      868.45      787.71     24.69 o
  15   3   0        5.34        2.36     11.08 o
  17   3   0       30.61       33.42     11.75 o
  19   3   0        9.19        9.63     10.58 o
  21   3   0       17.91       22.26     38.83 o
  23   3   0       46.76       33.41     28.37 o
   0   4   0       34.38       18.97     38.92 o
   2   4   0      756.04      680.81     36.15 o
   4   4   0       91.84       53.51     38.83 o
   6   4   0       25.85       15.43     39.10 o
   8   4   0        2.87       -0.72     13.46 o
  10   4   0        5.87       17.45     12.89 o
  12   4   0        0.47       -8.99     12.09 o
  14   4   0      204.21      187.41     28.34 o
  16   4   0      150.41      265.23     38.50 o
  18   4   0       82.41      113.77     26.29 o
  20   4   0      149.64      199.32     38.93 o
   1   5   0       17.87        8.05     27.26 o
   3   5   0        9.23       11.31     36.26 o
   5   5   0       38.54       34.94     28.86 o
   7   5   0       33.17       38.98     34.54 o
   9   5   0        3.23       -3.32     31.64 o
  11   5   0        3.75      -10.71     31.79 o
  13   5   0       20.15        4.27     32.76 o
  15   5   0        4.00        3.02     29.02 o
   6   6   0        0.09       19.99     68.81 o
 -27   1   1      121.39      137.75     26.21 o
 -25   1   1        6.16       -2.37     16.02 o
 -23   1   1      117.06      107.94     24.89 o
 -21   1   1       20.74       16.53     18.22 o
 -19   1   1     2134.33     1960.66     71.68 o
 -17   1   1       91.90       88.24     13.72 o
 -15   1   1       43.40       56.63     16.33 o
 -13   1   1      590.73      738.12     49.44 o
 -11   1   1    11196.91    11993.52    340.23 o
  -9   1   1     6022.41     6157.33    265.17 o
  -7   1   1     3742.52     4181.14     74.88 o
  -5   1   1    20534.13    21102.30    281.25 o
  -3   1   1     2615.11     2704.86     48.33 o
  -1   1   1      947.29      881.29     21.46 o
   1   1   1     1310.84     1465.38     34.00 o
   3   1   1    24770.75    26386.03    331.40 o
   5   1   1    10797.53    11724.26    157.95 o
   7   1   1     1856.55     2016.66     64.39 o
   9   1   1     5358.46     5187.39    132.34 o
  11   1   1      126.08       58.70     50.49 o
  13   1   1        0.42       19.95     24.36 o
  15   1   1        1.66       -0.34     13.10 o
  17   1   1       99.60       77.11     19.14 o
  19   1   1     3934.76     4345.06    180.33 o
  21   1   1       49.30       48.15     24.15 o
  23   1   1       22.08       28.70     22.99 o
  25   1   1       71.87       93.13     26.78 o
 -26   2   1       76.73       63.30     28.46 o
 -24   2   1       95.39      121.32     25.99 o
 -22   2   1      179.02      217.98     30.13 o
 -20   2   1        7.29       -9.18     10.59 o
 -18   2   1      520.77      509.17     25.29 o
 -16   2   1     2020.58     2131.72     89.39 o
 -14   2   1      282.53      291.06     20.14 o
 -12   2   1     3879.12     3840.21    284.19 o
 -10   2   1      770.80      618.85     89.13 o
  -8   2   1       21.83       12.83     25.97 o
  -6   2   1     2884.72     2994.37     85.15 o
  -4   2   1     4098.78     4170.83     63.46 o
  -2   2   1     1620.26     1631.97     63.24 o
   0   2   1      354.86      331.70     23.93 o
   2   2   1     2240.38     2324.65     81.68 o
   4   2   1     2725.88     3293.89     71.11 o
   6   2   1    12783.01    14616.48    236.17 o
   8   2   1     8614.83    10402.54    340.52 o
  10   2   1      166.90      146.16     13.00 o
  12   2   1      602.24      534.23     42.31 o
  14   2   1      487.84      491.18     23.53 o
  16   2   1       69.14       55.57     15.15 o
  18   2   1        7.79       37.56     12.62 o
  20   2   1       54.29       35.63     16.85 o
  22   2   1        8.91       23.93     12.55 o
  24   2   1       79.65       46.29     27.29 o
 -23   3   1       31.46       57.28     28.17 o
 -21   3   1       11.63       -3.06     11.13 o
 -19   3   1       51.42       36.12     11.23 o
 -17   3   1       36.88       25.75     20.19 o
 -15   3   1       37.04       61.26     20.37 o
 -13   3   1       27.95       19.65     11.92 o
 -11   3   1      329.74      280.68     32.86 o
  -9   3   1      224.39      171.40     23.48 o
  -7   3   1       57.68       52.28     13.00 o
  -5   3   1      712.85      768.59     90.72 o
  -3   3   1      256.18      422.18     73.58 o
  -1   3   1     1286.23     1424.60     79.89 o
   1   3   1     3816.73     4439.88    265.48 o
   3   3   1       48.35      124.92     55.74 o
   5   3   1        1.45       18.95     14.38 o
   7   3   1       11.54       11.81     10.38 o
   9   3   1      609.94      626.96     60.53 o
  11   3   1       51.89       53.63     12.56 o
  13   3   1     1190.87     1313.58     32.93 o
  15   3   1      158.32      128.50     35.70 o
  17   3   1       25.09       22.21     14.09 o
  19   3   1        4.14       20.12     13.10 o
  21   3   1       59.87       50.53     11.54 o
  23   3   1       13.45        7.60     31.33 o
 -20   4   1        0.07      -11.78     30.73 o
 -18   4   1       42.18       40.91     16.52 o
 -16   4   1       25.86       34.68     17.11 o
 -14   4   1      143.04      100.45     27.49 o
 -12   4   1      163.37      157.10     15.22 o
 -10   4   1      665.08      827.75     68.45 o
  -8   4   1        2.86       13.03     25.35 o
  -6   4   1        4.99        3.25     26.18 o
  -4   4   1       15.71       16.29     27.85 o
  -2   4   1      373.71      357.77     37.53 o
   0   4   1      281.38      246.08     33.25 o
   2   4   1      100.85       82.67     39.22 o
   4   4   1        0.14       21.91     29.32 o
   6   4   1       72.01       56.76     38.87 o
   8   4   1        6.11      -12.80     12.80 o
  10   4   1      127.56      123.00     14.92 o
  12   4   1      362.55      390.09     31.74 o
  14   4   1        0.23      -10.58     10.58 o
  16   4   1        2.79        6.56     16.79 o
  18   4   1        2.94       23.08     10.48 o
  20   4   1      133.88      197.91     41.65 o
 -15   5   1       13.72       20.96     32.12 o
 -13   5   1       23.94       23.21     39.54 o
 -11   5   1       11.18        4.32     36.65 o
  -9   5   1       97.47       62.42     29.64 o
  -7   5   1       58.30      123.07     46.46 o
  -5   5   1       12.56       20.79     30.99 o
  -3   5   1      180.24      151.24     28.61 o
  -1   5   1       51.93       40.13     39.05 o
   1   5   1       60.48       63.07     39.34 o
   3   5   1      115.26      105.84     36.69 o
   5   5   1      291.97      214.39     38.26 o
   7   5   1       27.76       22.38     26.62 o
   9   5   1        2.35       19.75     36.16 o
  11   5   1        0.35       14.10     36.85 o
  13   5   1        0.15       -8.84     31.47 o
  15   5   1        0.14       -8.14     26.57 o
   6   6   1        0.44       21.39     64.43 o
 -26   0   2       37.46       71.60     26.98 o
 -24   0   2      344.52      396.15     30.12 o
 -22   0   2       36.57       57.04     27.08 o
 -20   0   2       37.15       39.93     29.73 o
 -18   0   2      762.31      801.79     59.50 o
 -16   0   2     4090.29     2858.71    265.42 o
 -14   0   2      141.30      111.72    111.08 o
 -10   0   2     1298.29     1761.01    124.93 o
  -8   0   2    28422.72    27660.58    579.83 o
  -6   0   2     8958.09     8855.13    218.01 o
  -4   0   2    17942.68    15266.19    309.31 o
  -2   0   2     7132.58     7096.27     96.05 o
   0   0   2    59881.30    51453.34   1495.15 o
   2   0   2      877.79      830.05     26.00 o
  10   0   2     6461.05     6861.49    167.80 o
  12   0   2      179.70      100.92    102.70 o
  14   0   2      206.47      175.69    111.10 o
  16   0   2        1.24      -17.85    106.70 o
  18   0   2      258.04      242.41     38.82 o
  20   0   2       84.69      113.06     38.33 o
  22   0   2     2462.92     2540.42    158.09 o
  24   0   2       56.41       67.78     40.03 o
  26   0   2       44.23      108.27     51.49 o
 -27   1   2        8.67       -2.50     22.20 o
 -25   1   2       86.66      103.06     19.52 o
 -23   1   2        0.75      -18.37     18.37 o
 -21   1   2      218.28      238.40     22.83 o
 -19   1   2      155.00      126.19     18.64 o
 -17   1   2      513.42      514.54     44.84 o
 -15   1   2     3016.77     3104.61    105.96 o
 -13   1   2      567.39      595.85     66.47 o
 -11   1   2     1602.79     1752.59    126.91 o
  -9   1   2       32.57       25.73     35.99 o
  -7   1   2       11.59       12.72     26.68 o
  -5   1   2     2906.86     3112.64    100.40 o
  -3   1   2    29905.61    29890.51    597.98 o
  -1   1   2     4977.21     4517.24     98.76 o
   1   1   2     6898.62     6915.35     99.74 o
   3   1   2    32811.33    33863.15    425.44 o
   5   1   2     1453.58     1332.18     35.08 o
   7   1   2      994.43     1202.56     55.15 o
   9   1   2     1391.14     1272.98     71.88 o
  11   1   2     2754.83     2825.13    137.21 o
  13   1   2      345.41      286.71     21.22 o
  15   1   2     1318.67     1186.02     68.05 o
  17   1   2       58.39       52.04     13.53 o
  19   1   2      674.97      657.15     43.57 o
  21   1   2       30.79        9.76     24.86 o
  23   1   2       74.90       72.61     22.40 o
  25   1   2       15.08       32.03     27.22 o
 -26   2   2        2.06       -4.08     24.70 o
 -24   2   2        2.21        9.08     11.55 o
 -22   2   2      176.69      137.47     13.33 o
 -20   2   2      801.13      874.37     51.63 o
 -18   2   2        0.97      -11.30     11.30 o
 -16   2   2     4984.22     5059.29    131.01 o
 -14   2   2        1.60       16.24     14.18 o
 -12   2   2       21.12        9.89     12.45 o
 -10   2   2     1729.68     1818.67     85.35 o
  -8   2   2       66.15       44.76     25.98 o
  -6   2   2       27.84       54.99     22.41 o
  -4   2   2      313.40      386.19     58.72 o
  -2   2   2     3598.65     3503.11     92.27 o
   2   2   2        0.28        4.62     21.37 o
   4   2   2     3650.76     3901.24     84.95 o
   6   2   2     5399.14     6603.04    140.03 o
   8   2   2     5231.42     5943.30    171.63 o
  10   2   2      288.10      227.71     16.02 o
  12   2   2        2.86        8.74     14.03 o
  14   2   2      926.81     1015.97     36.65 o
  16   2   2        2.50        5.28     12.64 o
  18   2   2       50.61       37.15     12.37 o
  20   2   2        0.08       27.51     18.19 o
  22   2   2       29.30       14.78     11.95 o
  24   2   2        0.58      -10.38     28.90 o
 -23   3   2       77.41       82.14     32.00 o
 -21   3   2      288.56      362.17     47.01 o
 -19   3   2      111.76      120.89     22.98 o
 -17   3   2      112.30      129.08     34.10 o
 -15   3   2       16.33        0.91     10.72 o
 -13   3   2     1036.44     1142.67     57.51 o
 -11   3   2      403.94      453.22     55.73 o
  -9   3   2     1638.89     1489.95    192.65 o
  -7   3   2      873.74      887.38     66.11 o
  -5   3   2     3848.47     4735.36    183.40 o
  -3   3   2     3618.95     3463.33    120.01 o
  -1   3   2       21.06       15.88     36.01 o
   1   3   2      960.17      864.34     65.73 o
   3   3   2      307.22      432.85     78.06 o
   5   3   2       29.89       54.26     12.01 o
   7   3   2        7.81        1.36     10.52 o
   9   3   2      174.37      184.05     20.81 o
  11   3   2       49.93       34.75     11.47 o
  13   3   2      787.69      837.55     40.10 o
  15   3   2      468.76      550.99     23.81 o
  17   3   2      125.12      102.44     16.81 o
  19   3   2       88.03       87.06     14.37 o
  21   3   2        5.89        1.44     12.73 o
  23   3   2       10.75        9.70     24.69 o
 -20   4   2        0.01      -17.94     28.71 o
 -18   4   2        0.03       12.89     13.14 o
 -16   4   2      152.41      134.19     13.63 o
 -14   4   2      459.53      531.82     37.81 o
 -12   4   2       13.49       21.47     11.29 o
 -10   4   2      348.15      419.10     23.29 o
  -8   4   2       77.22       73.70     26.16 o
  -6   4   2       39.93       51.05     30.12 o
  -4   4   2        1.93      -11.66     25.02 o
  -2   4   2      105.74      111.33     37.01 o
   0   4   2        7.29        4.59     30.99 o
   2   4   2     1348.47     1353.63    125.33 o
   4   4   2      658.59      518.80     92.84 o
   6   4   2      142.16      136.79     42.15 o
   8   4   2      101.08      103.09     15.48 o
  10   4   2       45.78       64.83     13.97 o
  12   4   2        6.60       16.81     11.36 o
  14   4   2       39.44       32.34     12.18 o
  16   4   2       31.05       17.68     10.35 o
  18   4   2        0.75       11.06      9.85 o
  20   4   2      111.78      166.65     33.71 o
 -15   5   2        2.57       16.85     32.91 o
 -13   5   2       16.38      -14.68     36.41 o
 -11   5   2        2.89        2.35     40.08 o
  -9   5   2       24.86       -0.70     33.30 o
  -7   5   2       14.67       28.26     24.84 o
  -5   5   2       14.41       16.41     33.54 o
  -3   5   2        0.11       -7.11     31.19 o
  -1   5   2       29.75       35.01     42.37 o
   1   5   2        3.50      -32.11     32.11 o
   3   5   2       32.15       26.35     26.15 o
   5   5   2       11.34       -4.65     26.96 o
   7   5   2       21.69       30.23     24.99 o
   9   5   2        2.32       12.40     27.32 o
  11   5   2       76.56       36.81     40.00 o
  13   5   2        9.60        3.18     24.35 o
  15   5   2        3.40      -23.41     24.77 o
   4   6   2        0.07       16.03     27.79 o
   6   6   2       16.76       74.34     63.84 o
 -27   1   3      140.00      137.10     17.03 o
 -25   1   3      157.68      189.93     21.41 o
 -23   1   3      176.00      211.72     19.91 o
 -21   1   3       26.40       24.18     14.35 o
 -19   1   3      300.97      231.81     23.95 o
 -17   1   3       13.98       35.68     13.79 o
 -15   1   3       63.65       52.02     12.99 o
 -13   1   3     1126.58      878.43    124.84 o
 -11   1   3        9.48       19.15     29.09 o
  -9   1   3     6849.87     7909.54    227.83 o
  -7   1   3     2982.04     3542.85    122.64 o
  -5   1   3    19902.68    19383.61    605.75 o
  -3   1   3     1114.24      794.28     47.76 o
  -1   1   3     7110.38     7500.80    252.90 o
   1   1   3     2856.01     2812.30    113.81 o
   3   1   3   121984.87   125363.18   1533.08 o
   5   1   3      149.80      161.19     18.60 o
   7   1   3      374.64      504.56     40.08 o
   9   1   3      539.51      533.01     66.83 o
  11   1   3      929.39      848.05    221.06 o
  13   1   3      587.65      578.28     77.37 o
  15   1   3      422.75      319.26     34.96 o
  17   1   3       26.38       13.11     12.31 o
  19   1   3      797.95      848.27     54.25 o
  21   1   3       15.16       23.61     30.58 o
  23   1   3        1.66       24.68     22.34 o
  25   1   3      158.31      167.81     64.34 o
 -26   2   3       11.40        1.17     28.03 o
 -24   2   3        0.88       15.18     10.48 o
 -22   2   3      115.27       97.82     20.26 o
 -20   2   3       87.56       67.08     14.30 o
 -18   2   3     1112.55     1180.04     45.07 o
 -16   2   3     3711.01     4147.57    177.48 o
 -14   2   3      965.30     1032.39     59.22 o
 -12   2   3      491.30      556.89     22.25 o
 -10   2   3     1254.30     1517.78    112.97 o
  -8   2   3      968.74      968.99     57.20 o
  -6   2   3     1502.27     1594.57    173.22 o
  -4   2   3     1201.05     1076.98     86.26 o
  -2   2   3     2962.87     3029.68     88.96 o
   2   2   3      183.01      204.19     48.83 o
   4   2   3     9619.82    11304.25    180.14 o
   6   2   3     1806.15     1816.48    123.54 o
   8   2   3      440.16      406.87     46.71 o
  10   2   3     2284.68     2414.87    172.02 o
  12   2   3     1141.49     1240.06     45.60 o
  14   2   3      590.09      617.71     40.36 o
  16   2   3      342.18      362.04     34.66 o
  18   2   3       15.69       51.08     16.26 o
  20   2   3      149.47       99.50     33.77 o
  22   2   3       51.18       47.19     28.91 o
  24   2   3        0.08        7.29     31.55 o
 -25   3   3       22.08       13.79     24.32 o
 -23   3   3      140.37      237.93     45.49 o
 -21   3   3       97.84       81.70     11.85 o
 -19   3   3       14.55       24.61     17.79 o
 -17   3   3      437.50      450.86     37.81 o
 -15   3   3        3.94       22.14     22.46 o
 -13   3   3      625.88      646.73     36.96 o
 -11   3   3     1126.91     1011.17     30.17 o
  -9   3   3        3.32       20.62     11.61 o
  -7   3   3      195.13      224.88     35.87 o
  -5   3   3      517.11      477.87     74.41 o
  -3   3   3        0.95       -7.31     35.69 o
  -1   3   3      282.53      248.47     45.15 o
   1   3   3      250.68      267.23     47.77 o
   3   3   3       75.13       65.47     55.84 o
   5   3   3      463.19      622.60     79.82 o
   7   3   3       11.15       -9.87     10.36 o
   9   3   3       74.65      109.79     22.15 o
  11   3   3      103.02      128.12     13.80 o
  13   3   3       98.16       97.78     15.05 o
  15   3   3        2.21      -13.15     16.75 o
  17   3   3       56.76       50.07     12.64 o
  19   3   3       53.40       26.53     33.94 o
  21   3   3       66.50       77.24     35.92 o
 -22   4   3       13.56        9.96     24.43 o
 -20   4   3       94.59       44.85     35.72 o
 -18   4   3       17.75       12.71     11.58 o
 -16   4   3        4.95       12.22     11.41 o
 -14   4   3       70.72       62.66     12.77 o
 -12   4   3        8.80      -11.82     11.82 o
 -10   4   3      126.50      138.67     25.02 o
  -8   4   3        0.14       13.42     25.49 o
  -6   4   3      159.77      166.84     34.62 o
  -4   4   3        5.98        2.27     28.40 o
  -2   4   3      437.90      409.53     46.99 o
   0   4   3      266.90      221.25     40.92 o
   2   4   3       94.16       40.39     25.83 o
   4   4   3      389.03      313.33     43.73 o
   6   4   3        0.09       10.31     12.47 o
   8   4   3       44.18       50.55     12.97 o
  10   4   3        0.99        7.70     11.55 o
  12   4   3       34.74       43.11     11.88 o
  14   4   3       22.10       11.82     10.18 o
  16   4   3       62.53      115.01     20.42 o
  18   4   3        4.05        4.69     35.54 o
 -15   5   3       24.95       13.17     36.68 o
 -13   5   3      100.05       40.97     39.03 o
 -11   5   3       19.24       17.39     42.05 o
  -9   5   3       14.27       -0.49     23.67 o
  -7   5   3      231.01      230.04     34.80 o
  -5   5   3      128.54      139.49     31.73 o
  -3   5   3        5.31      -14.39     37.46 o
  -1   5   3       47.39       51.28     41.38 o
   1   5   3        2.73        9.50     32.08 o
   3   5   3       44.96       41.96     29.91 o
   5   5   3      264.32      289.43     48.38 o
   7   5   3        0.63        4.77     30.53 o
   9   5   3       24.70       20.81     36.52 o
  11   5   3       68.73       38.91     33.14 o
  13   5   3       57.86       48.15     25.51 o
  15   5   3        6.04        0.88     24.60 o
   0   6   3       14.48       18.02     29.01 o
   2   6   3       25.60       20.66     28.00 o
   4   6   3        3.44       10.60     25.86 o
   6   6   3        3.77        5.57     59.50 o
 -28   0   4      165.23      174.51     23.58 o
 -26   0   4       40.54       56.25     24.40 o
 -24   0   4      580.16      613.32     47.61 o
 -22   0   4       94.95      134.01     26.71 o
 -20   0   4      460.19      531.95     63.14 o
 -18   0   4      428.00      429.42     85.00 o
 -16   0   4      901.67      915.21    177.89 o
 -14   0   4      447.91      303.07    132.39 o
 -12   0   4      602.92      582.99     82.64 o
 -10   0   4    16493.26    15798.32    382.62 o
  -8   0   4    33158.91    30088.87    613.10 o
  -6   0   4    23971.62    23862.41    402.64 o
  -4   0   4     2782.52     2924.09     63.59 o
  -2   0   4    14724.29    14275.20    183.07 o
   0   0   4     4332.91     4227.41     63.57 o
   2   0   4      789.64      755.56     30.58 o
   4   0   4      932.18      948.02     36.83 o
   6   0   4     2307.56     2079.79     63.28 o
   8   0   4       21.58       26.82     24.35 o
  12   0   4     1302.61      810.16    146.84 o
  14   0   4     1578.85     1304.10    196.37 o
  16   0   4      378.28      351.19     92.20 o
  18   0   4      309.79      267.53     58.37 o
  20   0   4      174.03      170.27     53.14 o
  22   0   4     2131.80     2392.35    173.06 o
  24   0   4       49.28       60.90     46.40 o
 -27   1   4      165.59      177.51     18.05 o
 -25   1   4        0.08        5.04     16.46 o
 -23   1   4        2.19       10.12     19.92 o
 -21   1   4       22.28       19.07     13.88 o
 -19   1   4       98.79      112.91     17.05 o
 -17   1   4     1398.67     1411.05    123.41 o
 -15   1   4     1684.13     1483.17     95.00 o
 -13   1   4       12.50       26.87     46.20 o
 -11   1   4      313.73      302.00     38.97 o
  -9   1   4      152.24      157.38     40.95 o
  -7   1   4      230.71      226.72     38.11 o
  -5   1   4      186.73      232.12     19.76 o
  -3   1   4       56.76       60.27     12.32 o
  -1   1   4     7570.36     7589.65    138.56 o
   1   1   4    24165.77    25361.09    326.34 o
   3   1   4    39597.71    41454.00    524.41 o
   5   1   4     1581.29     1668.61     67.03 o
   7   1   4      900.82     1203.78     69.99 o
   9   1   4      460.74      535.67     61.76 o
  11   1   4      910.06      828.10     29.14 o
  13   1   4      182.63      133.72     31.19 o
  15   1   4      643.13      535.27     30.98 o
  17   1   4       44.57       13.49     34.03 o
  19   1   4        1.90       20.10     30.85 o
  21   1   4      240.19      239.80     37.17 o
  23   1   4       50.50       45.96     38.03 o
  25   1   4        9.11       93.85     49.09 o
 -26   2   4       14.63       16.99     18.21 o
 -24   2   4       97.86       91.17     40.36 o
 -22   2   4       19.80       23.46     11.42 o
 -20   2   4      463.59      489.84     46.32 o
 -18   2   4       46.46       39.87     12.48 o
 -16   2   4      533.60      527.02     20.93 o
 -14   2   4        1.36       -1.30     13.17 o
 -12   2   4      866.40      783.91     25.63 o
 -10   2   4       31.18       16.34     28.65 o
  -8   2   4       29.11       40.91     26.02 o
  -6   2   4      623.77      663.83     72.30 o
  -4   2   4      907.60      870.26     82.94 o
  -2   2   4      419.85      388.34     36.74 o
   0   2   4       23.53       50.60     39.97 o
   2   2   4     1455.64     1781.89     64.85 o
   4   2   4     2462.84     2753.20     82.25 o
   6   2   4    11903.62    13939.19    322.11 o
   8   2   4      479.00      438.45     30.16 o
  10   2   4       52.80       35.08     10.87 o
  12   2   4       12.93       15.17     11.67 o
  14   2   4       45.47       66.02     12.45 o
  16   2   4      341.47      355.85     61.57 o
  18   2   4       77.98       51.62     18.08 o
  20   2   4       11.14        4.96     23.18 o
  22   2   4        8.25        1.40     32.78 o
  24   2   4        1.34       14.68     62.79 o
 -25   3   4       18.14       31.25     27.63 o
 -23   3   4        2.78       -1.93      9.38 o
 -21   3   4      116.41       78.03     16.60 o
 -19   3   4      349.96      479.90     48.81 o
 -17   3   4       67.42       73.85     15.18 o
 -15   3   4      278.23      294.80     20.97 o
 -13   3   4     3198.70     3555.80    105.59 o
 -11   3   4      687.67      646.57     91.82 o
  -9   3   4      432.35      396.95     38.40 o
  -7   3   4      196.96      180.54     59.79 o
  -5   3   4       26.92      -22.12     44.81 o
  -3   3   4     1142.68      984.89     68.18 o
  -1   3   4     1251.46     1116.19     73.05 o
   1   3   4      821.83      895.95     82.42 o
   3   3   4      501.02      778.13     97.28 o
   5   3   4      414.57      446.99     21.56 o
   7   3   4      685.72      740.92     52.04 o
   9   3   4        2.55        9.40     11.17 o
  11   3   4        0.11       -3.30     11.49 o
  13   3   4       79.06       90.21     19.80 o
  15   3   4      112.43       90.74     26.69 o
  17   3   4      282.06      374.57     38.41 o
  19   3   4      144.49      152.74     16.47 o
  21   3   4        0.53        7.17     32.12 o
 -22   4   4      112.07      132.88     31.93 o
 -20   4   4        2.91        9.57     13.59 o
 -18   4   4       46.10       65.71     12.85 o
 -16   4   4        0.04        2.25     10.50 o
 -14   4   4       70.69       64.08     12.49 o
 -12   4   4       48.36       54.48     13.23 o
 -10   4   4       14.98       31.03     26.80 o
  -8   4   4      112.98       96.80     34.20 o
  -6   4   4      304.33      325.48     41.95 o
  -4   4   4      484.37      425.63     47.02 o
  -2   4   4      567.43      586.74     59.05 o
   0   4   4        5.68       -6.68     32.57 o
   2   4   4        5.75       28.58     30.59 o
   4   4   4      105.51      122.56     41.57 o
   6   4   4      437.20      495.62     25.35 o
   8   4   4      774.09     1057.02     88.81 o
  10   4   4        5.97       -1.27     11.33 o
  12   4   4       96.02       88.13     22.77 o
  14   4   4       51.07       17.27     19.00 o
  16   4   4        7.74       -8.22      9.20 o
  18   4   4       11.77        8.02     25.72 o
 -15   5   4        0.79       13.32     35.01 o
 -13   5   4       17.71       33.76     88.01 o
 -11   5   4        3.25        0.45     34.02 o
  -9   5   4       19.68       17.60     30.28 o
  -7   5   4       38.63       22.17     28.28 o
  -5   5   4       62.55       39.17     26.41 o
  -3   5   4        9.08       33.54     35.82 o
  -1   5   4       18.08       -5.95     25.41 o
   1   5   4        4.11      -19.90     23.19 o
   3   5   4      100.19       84.65     30.14 o
   5   5   4        0.01       -3.83     32.22 o
   7   5   4       11.29       -7.98     25.28 o
   9   5   4        1.07       22.19     33.14 o
  11   5   4       62.17       64.55     26.40 o
  13   5   4        0.04       13.62     26.19 o
  -2   6   4        4.31       18.02     27.00 o
   0   6   4        2.93       16.34     26.10 o
   2   6   4        1.27        4.04     23.72 o
   4   6   4        0.06       -2.01     23.17 o
 -27   1   5       11.92       12.67     15.46 o
 -25   1   5      409.04      456.58     26.95 o
 -23   1   5      119.82      110.00     12.04 o
 -21   1   5      968.52     1002.45     40.10 o
 -19   1   5       39.49       20.14     12.71 o
 -17   1   5      335.21      303.72     50.68 o
 -15   1   5       30.88       37.66     11.67 o
 -13   1   5      820.67      848.56     96.68 o
 -11   1   5      128.54      129.48     31.05 o
  -9   1   5      616.84      676.64     70.29 o
  -7   1   5       92.52      115.32     19.70 o
  -5   1   5    14625.17    12356.95    226.34 o
  -3   1   5     2729.83     2713.49     37.90 o
  -1   1   5    16771.27    17019.75    228.12 o
   1   1   5       79.13       94.89     13.37 o
   3   1   5     4924.96     4964.46    186.70 o
   5   1   5     2629.66     2669.39     91.64 o
   7   1   5     1043.25     1291.61     88.01 o
   9   1   5     5403.15     4616.51    298.31 o
  11   1   5     1094.32      857.01    121.83 o
  13   1   5     1471.26     1241.08     74.66 o
  15   1   5      430.83      440.29     37.81 o
  17   1   5       38.75       42.20     31.31 o
  19   1   5        0.13       -5.68     33.31 o
  21   1   5        0.00       20.64     36.21 o
  23   1   5        3.47       27.72     38.01 o
 -26   2   5       56.14       53.78     24.12 o
 -24   2   5       90.39      102.16     21.98 o
 -22   2   5        0.89       10.13     10.60 o
 -20   2   5      207.67      178.24     25.15 o
 -18   2   5      583.70      774.86     66.75 o
 -16   2   5     1325.81     1422.35     77.38 o
 -14   2   5     1205.35     1218.44    117.40 o
 -12   2   5     1940.63     1957.83     50.00 o
 -10   2   5     1030.47     1160.35     98.51 o
  -8   2   5     3594.06     3571.87    136.40 o
  -6   2   5      792.56      806.44     75.27 o
  -4   2   5      507.05      567.73     42.10 o
  -2   2   5       52.20       55.45     20.38 o
   0   2   5     1531.70     1447.82     97.71 o
   2   2   5      290.61      361.36     32.50 o
   4   2   5     6566.11     6598.13    129.14 o
   6   2   5     5310.13     4986.32    172.90 o
   8   2   5       45.87       30.91     11.30 o
  10   2   5      276.10      280.91     22.87 o
  12   2   5        9.27       19.67     16.61 o
  14   2   5      576.98      608.41     33.52 o
  16   2   5      163.57      184.41     16.06 o
  18   2   5       13.37       28.86     12.44 o
  20   2   5      109.00      168.29     49.02 o
  22   2   5      143.90      158.00     32.32 o
 -25   3   5        1.72        1.45     30.90 o
 -23   3   5       26.56       13.17      9.90 o
 -21   3   5      103.49      120.54     15.62 o
 -19   3   5      203.95      200.10     37.25 o
 -17   3   5      669.95      658.09     45.01 o
 -15   3   5      617.58      654.49     43.93 o
 -13   3   5      861.13     1034.94     53.23 o
 -11   3   5      834.04      827.48     85.05 o
  -9   3   5      260.70      271.59     17.53 o
  -7   3   5      518.81      428.68     76.73 o
  -5   3   5      675.12      687.00     83.57 o
  -3   3   5      685.72      566.07     56.15 o
  -1   3   5       87.43       82.21     37.66 o
   1   3   5      133.30      152.58     13.97 o
   3   3   5       15.22        6.53     10.81 o
   5   3   5       98.41       73.98     15.26 o
   7   3   5      637.37      844.76     48.03 o
   9   3   5       48.94       61.66     15.60 o
  11   3   5       30.28       39.92     12.74 o
  13   3   5        0.19       10.32     12.13 o
  15   3   5       39.07       54.49     12.41 o
  17   3   5       94.51       94.05     19.20 o
  19   3   5       26.62       71.28     16.51 o
  21   3   5       40.58       48.16     48.69 o
 -22   4   5        8.84       -0.45     28.20 o
 -20   4   5       61.09       82.76     12.50 o
 -18   4   5       93.19       91.73     12.84 o
 -16   4   5       74.69       60.71     12.08 o
 -14   4   5       28.29       34.44     15.53 o
 -12   4   5       15.22       -2.50     11.84 o
 -10   4   5      314.87      282.22     31.85 o
  -8   4   5       38.99       52.87     31.27 o
  -6   4   5       13.45       20.71     30.28 o
  -4   4   5        6.60       28.20     33.96 o
  -2   4   5      425.66      354.53     32.17 o
   0   4   5       31.97       29.59     30.23 o
   2   4   5       34.42       31.13     36.91 o
   4   4   5      176.92      191.05     32.87 o
   6   4   5      243.60      220.23     21.55 o
   8   4   5      151.89      112.04     31.71 o
  10   4   5        7.23        3.38     10.85 o
  12   4   5        2.23        3.52     19.41 o
  14   4   5       65.93       36.01     10.08 o
  16   4   5        1.77      -20.68     20.68 o
  18   4   5        9.81        7.66     26.55 o
 -15   5   5        8.28      -11.50     80.56 o
 -13   5   5        5.03      -16.89     31.84 o
 -11   5   5       20.12       23.04     37.49 o
  -9   5   5       21.20        5.83     26.50 o
  -7   5   5       31.99       31.06     29.03 o
  -5   5   5      324.98      329.79     34.50 o
  -3   5   5      309.49      278.05     44.61 o
  -1   5   5        0.45       -8.09     30.35 o
   1   5   5      102.52       71.60     25.01 o
   3   5   5       49.62       33.44     25.49 o
   5   5   5       75.63       55.17     23.62 o
   7   5   5        1.30       -3.27     30.74 o
   9   5   5        2.31      -10.80     32.82 o
  11   5   5       38.16       37.87     27.04 o
  13   5   5       55.13       74.84     59.02 o
  -4   6   5        3.45        2.30     27.55 o
  -2   6   5        0.16        2.86     22.52 o
   0   6   5        0.96       -6.52     22.52 o
   2   6   5       31.33       49.38     22.30 o
   4   6   5        4.52        8.66     23.62 o
 -28   0   6       74.39       65.32     18.77 o
 -26   0   6        6.07        3.42     20.21 o
 -24   0   6      141.73      102.44     24.92 o
 -22   0   6      319.54      316.46     74.11 o
 -20   0   6      390.20      403.30     47.89 o
 -18   0   6     1560.03     1672.16    331.86 o
 -16   0   6      115.24      156.83     15.26 o
 -14   0   6     9524.09    13271.48    431.20 o
 -12   0   6     6189.23     6167.19    223.27 o
 -10   0   6     7669.03     7763.97    140.58 o
  -8   0   6     5268.06     4616.71    128.79 o
  -6   0   6    19185.97    19102.69    350.61 o
  -4   0   6      409.36      410.92     18.33 o
  -2   0   6    44930.42    44999.29    562.19 o
   0   0   6     5495.08     5328.72     82.07 o
   2   0   6      118.21       78.74     16.33 o
   4   0   6     2118.37     2009.20     63.80 o
   6   0   6      122.67      106.95     20.19 o
  10   0   6      255.23      204.10    119.47 o
  12   0   6     1878.28     1602.30    217.85 o
  14   0   6     1082.06     1125.91    201.45 o
  16   0   6      937.57      890.22     85.25 o
  18   0   6     1376.93     1748.50    129.78 o
  20   0   6      314.79      317.01     58.28 o
  22   0   6      417.35      429.09     66.30 o
  24   0   6      195.82      292.27     62.70 o
 -27   1   6      133.24      134.09     23.00 o
 -25   1   6       29.38       35.48     13.98 o
 -23   1   6      120.65      126.23     13.17 o
 -21   1   6      200.34      120.08     16.49 o
 -19   1   6       39.29       27.65     12.34 o
 -17   1   6      229.81      230.03     39.72 o
 -15   1   6      864.44      821.67     71.53 o
 -13   1   6     1406.92     1709.44    176.55 o
 -11   1   6      125.99       66.69     29.47 o
  -9   1   6      183.06      223.74     37.99 o
  -7   1   6     4103.94     3345.35    107.35 o
  -5   1   6     8228.31     7448.92    162.12 o
  -3   1   6       81.57       91.54     12.89 o
  -1   1   6     1445.44     1369.74     29.49 o
   1   1   6    11590.18    11549.73    240.42 o
   3   1   6     6390.69     6367.83    147.84 o
   5   1   6     1633.48     1629.78     73.75 o
   7   1   6     3286.17     3276.10    193.19 o
   9   1   6      444.71      325.10    118.21 o
  11   1   6       61.88       47.10     13.16 o
  13   1   6        0.18        4.68     14.23 o
  15   1   6       73.15       -3.09     44.60 o
  17   1   6       29.89       19.71     44.78 o
  19   1   6       16.17       22.30     39.95 o
  21   1   6       10.53       20.72     36.29 o
  23   1   6      157.82      185.59     41.04 o
 -26   2   6       22.58       24.59     16.90 o
 -24   2   6      164.61      159.51     26.12 o
 -22   2   6       38.77       29.32     10.12 o
 -20   2   6       12.43       16.77     15.13 o
 -18   2   6      105.95       83.17     26.71 o
 -16   2   6       92.23      120.23     17.60 o
 -14   2   6       39.03       77.26     16.12 o
 -12   2   6      166.41      221.98     25.76 o
 -10   2   6      500.36      503.40     67.15 o
  -8   2   6     1840.89     1743.26    108.42 o
  -6   2   6     3301.50     3282.09    124.18 o
  -4   2   6       76.05       57.06     27.20 o
  -2   2   6     3727.93     3321.57     86.09 o
   0   2   6      436.21      392.18     29.72 o
   2   2   6     7110.13     7792.99    144.17 o
   4   2   6      597.16      592.03     74.61 o
   6   2   6     7793.29     7561.97    323.12 o
   8   2   6      778.89      863.84     28.65 o
  10   2   6        9.96      -11.12     11.12 o
  12   2   6        2.11      -17.09     17.09 o
  14   2   6       13.06        9.49     12.59 o
  16   2   6       23.13       18.35     17.22 o
  18   2   6       10.95      -18.02     18.02 o
  20   2   6       51.96       61.50     32.79 o
  22   2   6       21.98      -18.04     63.52 o
 -25   3   6       22.68       18.70     20.07 o
 -23   3   6       18.13       13.99      9.37 o
 -21   3   6      119.88      119.55     13.34 o
 -19   3   6        3.82      -13.08     13.09 o
 -17   3   6      246.93      305.14     21.01 o
 -15   3   6     1140.03     1152.75     73.55 o
 -13   3   6     3308.78     3608.97    174.78 o
 -11   3   6      625.21      658.90     25.66 o
  -9   3   6      185.58      200.19     52.19 o
  -7   3   6       55.28       30.08     46.58 o
  -5   3   6      485.90      432.37     52.91 o
  -3   3   6      225.70      187.08     41.55 o
  -1   3   6       21.03        2.77     34.59 o
   1   3   6       76.01       68.33     21.56 o
   3   3   6     1538.58     1656.21     33.80 o
   5   3   6      145.40      183.06     20.71 o
   7   3   6      502.27      631.72     27.74 o
   9   3   6      984.04     1065.11     61.70 o
  11   3   6      384.38      477.12     20.87 o
  13   3   6        0.34        0.55     12.98 o
  15   3   6        5.01      -21.15     27.71 o
  17   3   6       47.55       45.35     11.48 o
  19   3   6       10.35       11.96     12.13 o
  21   3   6       17.59       23.26     64.63 o
 -22   4   6       83.29       78.78     32.70 o
 -20   4   6       39.35       54.90     15.99 o
 -18   4   6       85.97      116.98     21.77 o
 -16   4   6      108.77      141.65     15.72 o
 -14   4   6       32.96       42.53     13.35 o
 -12   4   6       40.27       54.76     27.69 o
 -10   4   6      276.82      394.08     29.34 o
  -8   4   6      215.96      181.45     38.74 o
  -6   4   6      103.95      100.65     29.07 o
  -4   4   6      665.15      542.63     61.94 o
  -2   4   6      621.77      560.24     33.01 o
   0   4   6      107.98      104.88     32.82 o
   2   4   6        7.74      -25.24     30.36 o
   4   4   6      157.61      170.99     20.39 o
   6   4   6       34.37       35.95     11.67 o
   8   4   6      107.24       68.28     21.87 o
  10   4   6        0.48       -6.37     10.13 o
  12   4   6       81.81       71.93     14.93 o
  14   4   6      188.79      258.85     27.28 o
  16   4   6       63.89       39.76     15.05 o
  18   4   6        3.48        7.56     24.23 o
 -15   5   6        1.99       21.24     83.04 o
 -13   5   6        0.35        5.37     28.24 o
 -11   5   6        0.03       -0.52     28.85 o
  -9   5   6       65.78       18.45     26.43 o
  -7   5   6       36.78       31.78     22.53 o
  -5   5   6      276.90      267.38     40.81 o
  -3   5   6       15.48       21.67     25.07 o
  -1   5   6       32.97       22.62     29.64 o
   1   5   6        4.23        1.58     29.10 o
   3   5   6        7.35        4.23     29.12 o
   5   5   6       63.46       46.70     26.76 o
   7   5   6        1.26       13.06     25.31 o
   9   5   6        3.33       -9.09     24.37 o
  11   5   6        3.90       -8.19     18.78 o
  13   5   6       14.68       29.09     23.96 o
  -4   6   6        0.87       -6.73     24.43 o
  -2   6   6        5.36      -12.85     21.56 o
   0   6   6        9.17        1.22     21.24 o
   2   6   6        4.90        6.21     18.54 o
 -27   1   7       40.65       49.48     15.13 o
 -25   1   7      168.93      137.04     21.96 o
 -23   1   7       12.34       15.17      9.97 o
 -21   1   7      450.53      477.05     31.29 o
 -19   1   7      297.08      366.40     38.01 o
 -17   1   7     1796.17     2002.14    125.82 o
 -15   1   7      839.44      884.94     58.74 o
 -13   1   7      138.50      167.66     13.17 o
 -11   1   7     2836.47     3129.93     90.87 o
  -9   1   7      730.53      937.99    147.56 o
  -7   1   7     5536.18     5123.81     89.56 o
  -5   1   7      277.80      237.32     14.14 o
  -3   1   7     7285.18     7535.82     94.14 o
  -1   1   7     2583.94     2275.91     38.83 o
   1   1   7     4090.32     3981.07     87.31 o
   3   1   7      637.69      675.95     37.07 o
   5   1   7     1803.78     2020.66     59.07 o
   7   1   7     2460.08     2681.94    133.88 o
   9   1   7     1534.08     1396.23     36.63 o
  11   1   7       11.31        9.72     17.10 o
  13   1   7      120.02      107.10     27.59 o
  15   1   7       29.11       39.25     47.74 o
  17   1   7      524.96      612.87     66.66 o
  19   1   7      317.39      412.60     49.75 o
  21   1   7      117.36      122.96     35.86 o
  23   1   7        1.64       26.52     50.28 o
 -26   2   7      117.35      110.18     30.95 o
 -24   2   7      326.88      306.64     17.40 o
 -22   2   7      198.97      243.62     20.53 o
 -20   2   7      113.35      132.56     15.66 o
 -18   2   7       18.42       22.65     11.60 o
 -16   2   7        0.12       48.34     15.40 o
 -14   2   7      148.26       83.20     33.61 o
 -12   2   7     1255.24     1032.58     35.70 o
 -10   2   7     4918.21     5455.25    173.05 o
  -8   2   7     6281.41     5906.15    175.79 o
  -6   2   7      116.77      124.56     31.07 o
  -4   2   7       98.16       88.56     23.15 o
  -2   2   7      546.20      555.29     42.27 o
   0   2   7        0.06       -1.29     17.30 o
   2   2   7     2563.24     2283.10    310.59 o
   4   2   7     4588.21     4571.67    145.49 o
   6   2   7     5621.48     5966.55    106.73 o
   8   2   7        5.46      -13.51     21.48 o
  10   2   7     1549.77     1843.96    103.22 o
  12   2   7      499.54      486.47     22.01 o
  14   2   7       26.39       47.60     13.76 o
  16   2   7       55.85       49.63     17.56 o
  18   2   7        8.21       34.11     18.25 o
  20   2   7        0.30       -9.20     47.77 o
  22   2   7       48.42       64.18     67.82 o
 -25   3   7        0.05       12.70     20.88 o
 -23   3   7       35.68       32.97     10.06 o
 -21   3   7       77.09       80.23     14.94 o
 -19   3   7       48.59       74.96     23.69 o
 -17   3   7      248.76      232.20     15.98 o
 -15   3   7      816.62      841.23     48.39 o
 -13   3   7       94.14      105.05     13.49 o
 -11   3   7       79.29      111.78     22.24 o
  -9   3   7      332.87      361.80     49.39 o
  -7   3   7      135.64       64.04     46.54 o
  -5   3   7        0.32        1.22     34.52 o
  -3   3   7      319.92      222.64     43.20 o
  -1   3   7     1707.36     1606.47     47.48 o
   1   3   7        4.26       -0.28      9.63 o
   3   3   7      449.24      488.47     34.97 o
   5   3   7       38.71       36.31     12.00 o
   7   3   7       26.55       34.63     11.90 o
   9   3   7       31.00       19.31     24.52 o
  11   3   7      852.62     1031.88     33.33 o
  13   3   7       38.09       17.89     10.04 o
  15   3   7       20.14       21.67     17.09 o
  17   3   7      150.98      185.17     45.36 o
  19   3   7        0.54       15.98     32.03 o
 -22   4   7       12.39       34.94     31.43 o
 -20   4   7        4.96       15.18     12.09 o
 -18   4   7       30.83       55.57     12.31 o
 -16   4   7       16.72       29.51     12.86 o
 -14   4   7      173.89      234.16     23.29 o
 -12   4   7      567.75      505.44     42.89 o
 -10   4   7      381.97      413.31     76.67 o
  -8   4   7       35.32       28.14     25.25 o
  -6   4   7      103.35      110.93     25.07 o
  -4   4   7        5.78        8.57     33.41 o
  -2   4   7       18.68       22.49     32.57 o
   0   4   7        0.06        2.63     29.80 o
   2   4   7       99.50      126.49     29.02 o
   4   4   7        5.86       27.30     12.78 o
   6   4   7      531.01      589.79     22.52 o
   8   4   7       92.74       58.21     11.77 o
  10   4   7        2.27       -9.34      9.34 o
  12   4   7       11.93       33.28     24.00 o
  14   4   7       79.30      107.73     27.57 o
  16   4   7        4.17       -3.13     26.88 o
 -15   5   7       21.00        1.97     26.06 o
 -13   5   7       54.47       23.37     27.77 o
 -11   5   7        0.23       -3.70     27.92 o
  -9   5   7        7.84        9.20     22.88 o
  -7   5   7       40.65       30.32     29.17 o
  -5   5   7      294.29      309.54     52.07 o
  -3   5   7       19.90       14.89     21.80 o
  -1   5   7       76.24       28.30     25.22 o
   1   5   7      409.81      404.52     35.80 o
   3   5   7       11.39       17.20     29.93 o
   5   5   7        2.07       -0.58     22.48 o
   7   5   7        6.08        2.32     24.00 o
   9   5   7        0.00       -2.22     27.70 o
  11   5   7        1.30        9.45     20.88 o
  -4   6   7        7.83       -1.57     25.40 o
  -2   6   7        0.95      -14.86     19.72 o
   0   6   7        0.01       -2.76     18.33 o
 -28   0   8        2.13       13.29     16.94 o
 -26   0   8      912.11      933.23     71.49 o
 -24   0   8        0.12        5.85     23.29 o
 -22   0   8     1019.83     1010.84     76.54 o
 -20   0   8        9.05       14.52     12.26 o
 -18   0   8     1213.69     1107.38    220.82 o
 -16   0   8      591.26      669.09     64.12 o
 -14   0   8     6005.38     6297.63    358.34 o
 -12   0   8      139.33       63.96     55.39 o
 -10   0   8     3067.64     2468.00     88.78 o
  -8   0   8     8651.92     8135.36    115.94 o
  -6   0   8     1355.04     1452.07     36.13 o
  -4   0   8     3156.06     2798.19     84.57 o
  -2   0   8     8967.30     8742.76    116.12 o
   0   0   8     1501.18     1555.54     43.65 o
   2   0   8       96.90      116.58     17.76 o
   4   0   8     3661.21     3609.08    103.90 o
   6   0   8     2344.39     2219.79     70.90 o
   8   0   8     7388.52     7275.29    376.67 o
  10   0   8     2235.91     1606.13    131.79 o
  12   0   8     3501.53     2314.91    174.45 o
  14   0   8      158.61      158.88     77.38 o
  16   0   8      858.08      801.88     84.76 o
  18   0   8      738.04      772.52    178.08 o
  20   0   8        1.12       33.31     54.24 o
  22   0   8       18.86        8.36     46.73 o
 -29   1   8       46.46       42.01     12.93 o
 -27   1   8       46.11       54.25     16.74 o
 -25   1   8        1.25        7.39      8.91 o
 -23   1   8      134.15      130.60     16.93 o
 -21   1   8      534.27      606.22     21.50 o
 -19   1   8      130.81       98.59     16.24 o
 -17   1   8      219.44      288.39     29.77 o
 -15   1   8       13.54       36.10     10.99 o
 -13   1   8      625.42      518.13     54.75 o
 -11   1   8        9.15       41.71     26.67 o
  -9   1   8       11.01       11.03     20.80 o
  -7   1   8     4287.41     4199.91     68.18 o
  -5   1   8     3803.19     3479.21     48.37 o
  -3   1   8      298.82      255.12     24.83 o
  -1   1   8     4771.71     4637.65     67.06 o
   1   1   8     1182.93     1245.52     45.91 o
   3   1   8      854.09      832.07     72.59 o
   5   1   8     6801.01     6406.53    177.89 o
   7   1   8      644.96      609.05     68.65 o
   9   1   8      191.27      196.72     53.53 o
  11   1   8      218.00      126.81     22.03 o
  13   1   8      252.06      206.94     56.13 o
  15   1   8       48.12       15.67     44.73 o
  17   1   8        0.58        0.12     43.29 o
  19   1   8       12.14       20.38     40.64 o
  21   1   8      111.67      167.29     48.42 o
  23   1   8      127.89      218.40     69.01 o
 -26   2   8        0.47       10.74     15.68 o
 -24   2   8       59.98       39.63     12.50 o
 -22   2   8      126.25       98.17     13.75 o
 -20   2   8       12.05        5.47     12.36 o
 -18   2   8      435.57      395.38     28.07 o
 -16   2   8      153.86      168.93     22.53 o
 -14   2   8        0.30       13.25     10.37 o
 -12   2   8      146.25      133.19     29.20 o
 -10   2   8     1485.39     1501.86    106.39 o
  -8   2   8      701.30      626.69     72.82 o
  -6   2   8     1490.65     1588.48    140.04 o
  -4   2   8      261.78      202.98     28.37 o
  -2   2   8      201.68      302.36     28.70 o
   0   2   8     2291.01     2105.84     61.01 o
   2   2   8     3568.96     3359.54    123.57 o
   4   2   8      989.34      864.22     26.29 o
   6   2   8      659.94      632.87     68.56 o
   8   2   8      999.43      969.63     30.08 o
  10   2   8      416.95      502.78     47.18 o
  12   2   8       30.46       14.97     14.73 o
  14   2   8        8.65        8.55     15.38 o
  16   2   8       76.79       70.61     12.10 o
  18   2   8        0.09       -1.06     47.38 o
  20   2   8        8.93       40.72     47.28 o
  22   2   8        1.79       42.03     63.12 o
 -25   3   8      113.39       72.37     24.84 o
 -23   3   8       75.51       78.58     12.14 o
 -21   3   8      981.32     1275.10     96.35 o
 -19   3   8      164.42      170.97     15.90 o
 -17   3   8      325.12      299.98     16.92 o
 -15   3   8      166.16      192.62     17.67 o
 -13   3   8      814.02      964.09     56.38 o
 -11   3   8      612.80      698.18     52.72 o
  -9   3   8      259.57      176.05     53.28 o
  -7   3   8       12.98        6.73     37.63 o
  -5   3   8     1644.97     1282.21     69.43 o
  -3   3   8      443.36      426.16     59.75 o
  -1   3   8      310.69      237.24     35.88 o
   1   3   8      288.21      295.06     32.86 o
   3   3   8       81.38       91.57     26.01 o
   5   3   8      179.89      181.38     15.18 o
   7   3   8     1542.82     1815.06     75.69 o
   9   3   8     2431.21     2939.22     50.41 o
  11   3   8       14.15       15.87     12.97 o
  13   3   8        2.78       22.87     10.20 o
  15   3   8       20.24        6.53     10.24 o
  17   3   8       28.31       35.50     10.86 o
  19   3   8       21.98       24.26     68.71 o
 -22   4   8       38.98       28.55     26.02 o
 -20   4   8       31.88       19.67     11.32 o
 -18   4   8       20.22       19.82     19.24 o
 -16   4   8       28.49       29.87     13.19 o
 -14   4   8      113.37       95.94     32.07 o
 -12   4   8      980.99     1178.06     53.79 o
 -10   4   8     1065.94      994.97    101.18 o
  -8   4   8        0.19       15.34     30.71 o
  -6   4   8       35.48       17.91     22.21 o
  -4   4   8      100.01       87.44     32.37 o
  -2   4   8     1636.17     1429.07     62.41 o
   0   4   8      457.27      461.35     55.95 o
   2   4   8       24.60       30.95     32.50 o
   4   4   8        8.66       17.70     12.40 o
   6   4   8        7.00       22.90     10.53 o
   8   4   8       28.46       46.83     10.66 o
  10   4   8       38.17       26.21     10.72 o
  12   4   8       35.24       23.70     14.44 o
  14   4   8       63.84       50.46     16.26 o
  16   4   8       47.69       28.03     28.12 o
 -15   5   8        1.66       -0.40     21.32 o
 -13   5   8        0.82        3.07     24.05 o
 -11   5   8       10.51        1.96     26.51 o
  -9   5   8       80.86       50.06     28.31 o
  -7   5   8        5.04       -7.78     26.21 o
  -5   5   8      286.23      309.82     41.19 o
  -3   5   8        0.80        4.54     29.53 o
  -1   5   8      103.31       68.16     38.64 o
   1   5   8       96.86       82.00     26.93 o
   3   5   8       23.67       27.62     27.67 o
   5   5   8       69.56       58.31     27.87 o
   7   5   8        0.57       -4.94     21.56 o
   9   5   8       11.03       36.46     25.96 o
  11   5   8       18.23       16.13     39.81 o
  -4   6   8        1.19       13.77     22.45 o
  -2   6   8        0.54       10.63     17.06 o
   0   6   8        4.02       16.82     34.36 o
 -29   1   9      106.79       97.25     11.48 o
 -27   1   9      136.80      118.03     14.06 o
 -25   1   9        2.05        4.29      9.44 o
 -23   1   9       16.52       10.74      9.48 o
 -21   1   9       27.77       45.48     11.80 o
 -19   1   9       57.51       40.69     20.41 o
 -17   1   9        2.15        1.63     10.14 o
 -15   1   9     3870.64     3417.56     67.02 o
 -13   1   9       95.35       96.25     16.25 o
 -11   1   9     7698.74     7335.97    443.40 o
  -9   1   9     1087.11     1155.38     99.53 o
  -7   1   9     1177.46     1180.46     59.43 o
  -5   1   9      403.43      487.45     38.54 o
  -3   1   9     3422.91     3442.35     44.87 o
  -1   1   9     1285.30     1153.91     31.02 o
   1   1   9     8603.11     8136.49    136.53 o
   3   1   9     1203.04     1149.03    303.80 o
   5   1   9     1890.65     2130.73    124.11 o
   7   1   9     1964.38     1702.68     63.16 o
   9   1   9        9.68        8.11     12.92 o
  11   1   9        5.50        8.79     13.64 o
  13   1   9        6.24      -14.45     45.21 o
  15   1   9       13.07       42.02     46.10 o
  17   1   9        0.83       31.89     44.10 o
  19   1   9      146.72      140.85     42.87 o
  21   1   9      118.17      106.33     42.79 o
 -26   2   9       15.42       14.75     16.81 o
 -24   2   9      125.45      148.42     12.97 o
 -22   2   9      196.02      172.34     15.26 o
 -20   2   9      930.82      933.85     68.33 o
 -18   2   9     1507.24     1748.33     80.94 o
 -16   2   9       38.06       18.95     12.05 o
 -14   2   9      146.38      104.68     13.01 o
 -12   2   9      113.60      136.01     39.69 o
 -10   2   9     1758.95     1729.30    157.19 o
  -8   2   9      623.62      506.15     65.92 o
  -6   2   9       46.32       15.56     17.73 o
  -4   2   9     5257.77     4723.43     91.50 o
  -2   2   9     4910.59     4508.20    108.03 o
   0   2   9      817.87      869.90     54.18 o
   2   2   9     2403.36     2238.43    128.33 o
   4   2   9     1900.55     1756.11     49.32 o
   6   2   9     1002.99     1042.54     98.25 o
   8   2   9       43.49       30.95     11.79 o
  10   2   9       28.11       -6.55     15.22 o
  12   2   9      500.80      458.42     28.09 o
  14   2   9     1024.66      933.21     28.89 o
  16   2   9       35.87       28.52     14.92 o
  18   2   9        2.35       -2.05     52.43 o
  20   2   9       25.65       11.59     52.51 o
 -25   3   9       69.29       46.09     21.09 o
 -23   3   9       46.11       71.80     16.61 o
 -21   3   9       98.88       90.37     17.40 o
 -19   3   9       83.58       97.94     13.10 o
 -17   3   9      158.23      152.19     14.62 o
 -15   3   9       45.37       36.27     11.77 o
 -13   3   9     1190.97     1223.32     86.17 o
 -11   3   9      169.48      198.38     34.13 o
  -9   3   9       33.56       36.78     46.31 o
  -7   3   9        1.11        2.70     38.20 o
  -5   3   9      213.55      190.15     40.14 o
  -3   3   9       46.96       24.01     33.50 o
  -1   3   9      467.33      444.14     42.29 o
   1   3   9       63.24       73.15     13.69 o
   3   3   9        0.91       -9.85      9.85 o
   5   3   9       41.82       43.30     15.47 o
   7   3   9     1845.87     2212.54     95.39 o
   9   3   9       92.74      125.12     16.39 o
  11   3   9      471.44      484.94     43.00 o
  13   3   9       10.47       -5.23     13.90 o
  15   3   9        2.92        1.25      9.61 o
  17   3   9       96.75       96.79     52.81 o
  19   3   9        7.08       51.36     60.75 o
 -22   4   9        5.22       -9.81     26.45 o
 -20   4   9        9.42       36.20     41.02 o
 -18   4   9        8.98       12.99     14.83 o
 -16   4   9       73.79       63.41     14.09 o
 -14   4   9      738.24      879.38     67.68 o
 -12   4   9      875.89      833.83     55.43 o
 -10   4   9      433.82      441.99     53.34 o
  -8   4   9       19.61       16.98     28.03 o
  -6   4   9       52.07       62.30     31.31 o
  -4   4   9       76.46       84.04     29.32 o
  -2   4   9     1565.35     1507.98    121.58 o
   0   4   9      208.32      189.68     30.87 o
   2   4   9        3.08       17.36     32.80 o
   4   4   9      210.90      213.29     34.40 o
   6   4   9        8.74       26.24     10.59 o
   8   4   9        8.14       13.25     10.48 o
  10   4   9       12.26       -1.25      9.70 o
  12   4   9       34.10        5.11     26.39 o
  14   4   9        0.22       -1.09     29.07 o
  16   4   9       34.98       34.63     51.58 o
 -15   5   9       55.68       38.58     24.27 o
 -13   5   9       53.00       20.71     22.73 o
 -11   5   9        8.73      -10.87     22.02 o
  -9   5   9      451.21      436.38     40.87 o
  -7   5   9       60.74       65.39     35.16 o
  -5   5   9      316.64      257.36     28.87 o
  -3   5   9       34.57       33.87     22.53 o
  -1   5   9        9.53       11.07     29.28 o
   1   5   9       58.45       47.79     21.43 o
   3   5   9       90.33       82.45     18.84 o
   5   5   9       64.07       42.74     49.39 o
   7   5   9       22.55       30.90     21.25 o
   9   5   9       28.62       21.58     18.84 o
 -28   0  10       42.41       29.20     20.22 o
 -26   0  10     2258.85     2012.77    100.76 o
 -24   0  10     1041.94     1078.72     44.60 o
 -22   0  10       94.73       91.26     14.01 o
 -20   0  10       90.26       88.74     14.40 o
 -18   0  10        5.28      -13.76     15.57 o
 -16   0  10      251.58      215.43     69.38 o
 -14   0  10     4064.16     4314.25   1303.97 o
 -12   0  10     5229.89     4273.94    113.26 o
 -10   0  10       64.72      105.31     26.98 o
  -8   0  10     3096.60     2548.83     51.95 o
  -6   0  10     1187.17      976.41     33.65 o
  -4   0  10     5370.83     5002.01     73.61 o
  -2   0  10     5068.75     5534.45    143.60 o
   0   0  10     9561.32     9908.46    199.15 o
   2   0  10     1743.51     1666.56     65.49 o
   4   0  10     1800.66     1511.54    103.86 o
   6   0  10      621.23      713.01     53.66 o
   8   0  10     6972.75     6423.76    344.31 o
  10   0  10     2664.00     2250.38    548.29 o
  12   0  10      490.38      469.18    102.26 o
  14   0  10      112.68      197.12     89.94 o
  16   0  10       33.23       63.59     65.65 o
  18   0  10        0.17      -18.43     57.41 o
  20   0  10      184.69      230.18    133.90 o
  22   0  10       84.02      137.56     58.01 o
 -29   1  10        8.01        9.67     13.06 o
 -27   1  10       92.89       86.11     13.06 o
 -25   1  10       69.53       40.97      9.27 o
 -23   1  10      144.39      127.13     11.69 o
 -21   1  10       64.07       65.59     13.01 o
 -19   1  10      955.46      968.29     71.99 o
 -17   1  10      353.52      315.29     44.78 o
 -15   1  10        5.96        4.46      8.32 o
 -13   1  10      575.58      452.23     19.86 o
 -11   1  10     6338.32     5955.92    149.62 o
  -9   1  10        0.78        6.62     20.08 o
  -7   1  10    15968.84    16181.18    187.81 o
  -5   1  10     5787.98     5670.88     63.93 o
  -3   1  10     1804.53     2265.41     61.08 o
  -1   1  10      147.51      174.60     15.57 o
   1   1  10     3537.60     3377.23     48.69 o
   3   1  10      820.31      834.08     38.09 o
   5   1  10       13.93        9.79     27.19 o
   7   1  10       88.41       65.74     11.21 o
   9   1  10       97.08      106.40     25.51 o
  11   1  10        3.17       13.21     20.63 o
  13   1  10      153.51      165.12     50.48 o
  15   1  10      484.06      435.27     56.48 o
  17   1  10       22.27       71.07     45.39 o
  19   1  10        0.56       -1.73     37.73 o
  21   1  10       46.07       36.98     73.77 o
 -26   2  10       56.18       57.68     18.50 o
 -24   2  10        1.19       13.82     11.83 o
 -22   2  10      187.06      130.91     31.59 o
 -20   2  10        0.07        3.05     10.49 o
 -18   2  10       23.93       36.28     11.36 o
 -16   2  10       69.95       75.88     12.05 o
 -14   2  10      110.79      109.10     14.14 o
 -12   2  10       90.52      116.63     18.29 o
 -10   2  10      157.18      181.87     46.22 o
  -8   2  10     6361.69     6503.77    107.86 o
  -6   2  10        0.28       -5.07     19.16 o
  -4   2  10     4648.42     4883.88     92.43 o
  -2   2  10       19.25       13.79     28.94 o
   0   2  10       52.13       53.25      9.20 o
   2   2  10      201.82      196.87     12.72 o
   4   2  10      290.39      303.06     28.09 o
   6   2  10      330.63      199.70     48.61 o
   8   2  10        4.22       -9.46     14.77 o
  10   2  10      122.28      128.24     14.21 o
  12   2  10      304.77      214.91     58.83 o
  14   2  10      199.47      174.74     19.32 o
  16   2  10       14.58       12.13     19.90 o
  18   2  10        0.06       53.06     53.72 o
  20   2  10        0.00       22.98     73.32 o
 -25   3  10       71.14       69.19     22.14 o
 -23   3  10       78.09       53.98     16.93 o
 -21   3  10      769.25      854.36     38.07 o
 -19   3  10      125.61       95.79     13.06 o
 -17   3  10      260.54      273.65     21.32 o
 -15   3  10      457.52      577.58     60.02 o
 -13   3  10      182.11      246.08     48.13 o
 -11   3  10       58.93       89.29     24.09 o
  -9   3  10      917.12      971.44     88.63 o
  -7   3  10        0.98      -15.04     37.56 o
  -5   3  10       28.19       13.63     33.44 o
  -3   3  10      250.11      164.13     38.95 o
  -1   3  10      470.32      441.16     76.33 o
   1   3  10     1109.48     1155.17     29.65 o
   3   3  10      633.63      605.64     23.80 o
   5   3  10     2335.96     2746.62     77.45 o
   7   3  10      316.98      343.05     21.59 o
   9   3  10     1257.85     1388.85     99.82 o
  11   3  10        0.63       -4.26     11.23 o
  13   3  10       25.02       45.46     12.89 o
  15   3  10       44.22       67.53     52.46 o
  17   3  10       33.48      115.64     59.59 o
 -20   4  10        5.33       28.23     40.21 o
 -18   4  10        8.62      -11.92     16.41 o
 -16   4  10        6.07        1.28     20.85 o
 -14   4  10       88.70       77.57     30.30 o
 -12   4  10      379.89      494.51     50.83 o
 -10   4  10      390.56      396.43     37.31 o
  -8   4  10       82.55       77.25     21.85 o
  -6   4  10     1113.73     1076.84     81.01 o
  -4   4  10      195.40      186.02     22.89 o
  -2   4  10      543.29      539.63     42.22 o
   0   4  10       40.44       46.80     28.59 o
   2   4  10      128.35      131.25     32.46 o
   4   4  10       87.02       79.68     30.57 o
   6   4  10      115.41      116.53     26.23 o
   8   4  10        0.69        3.70     21.85 o
  10   4  10       67.39       88.18     26.78 o
  12   4  10      114.38      115.70     36.19 o
  14   4  10        0.82        5.98     29.60 o
 -15   5  10       19.18       -9.31     24.06 o
 -13   5  10       12.17        3.10     17.97 o
 -11   5  10       73.53       10.50     19.18 o
  -9   5  10       62.14       70.67     27.76 o
  -7   5  10       16.96        1.12     21.41 o
  -5   5  10       21.11        4.56     29.41 o
  -3   5  10        7.78       -5.31     23.13 o
  -1   5  10        3.21       17.41     25.72 o
   1   5  10       33.27       49.32     25.68 o
   3   5  10        1.44        5.28     24.50 o
   5   5  10       52.95       34.43     18.56 o
   7   5  10        0.12       -1.28     23.76 o
   9   5  10        0.22        5.40     18.80 o
 -29   1  11       22.92       26.71     12.19 o
 -27   1  11       89.03       99.69     14.73 o
 -25   1  11       56.63       50.25     10.68 o
 -23   1  11     1242.03     1120.39     38.79 o
 -21   1  11        7.09       -0.17     13.62 o
 -19   1  11      116.02      105.43     12.86 o
 -17   1  11      433.58      519.31     88.41 o
 -15   1  11       10.09       26.40     22.03 o
 -13   1  11        3.72       -8.41      8.41 o
 -11   1  11     2044.27     2039.28    337.35 o
  -9   1  11      209.38      118.57     25.77 o
  -7   1  11    11414.30    12434.48    190.80 o
  -5   1  11     3628.43     3515.51     60.88 o
  -3   1  11     1197.33     1279.26     78.14 o
  -1   1  11      869.68      968.14     57.65 o
   1   1  11       63.67      182.62     77.30 o
   3   1  11      224.31      241.68     26.05 o
   5   1  11       97.39      107.08     12.00 o
   7   1  11      684.63      656.42     33.11 o
   9   1  11      582.04      546.87     28.52 o
  11   1  11     2077.29     1953.11     95.75 o
  13   1  11      371.40      416.74     58.22 o
  15   1  11      118.38      144.47     49.68 o
  17   1  11       33.91       15.17     41.27 o
  19   1  11       68.40      115.61     51.50 o
  21   1  11       15.34       16.40     65.11 o
 -26   2  11        3.42        7.69      8.62 o
 -24   2  11       13.74       14.62      9.74 o
 -22   2  11      384.25      378.22     32.21 o
 -20   2  11      218.80      259.39     16.02 o
 -18   2  11     4796.89     5769.90    288.00 o
 -16   2  11      646.88      700.98    100.91 o
 -14   2  11      298.28      300.26     18.19 o
 -12   2  11        9.16       -6.93     20.39 o
 -10   2  11       13.44       12.86     10.62 o
  -8   2  11     1398.63     1580.53    118.36 o
  -6   2  11      148.93      111.01     27.30 o
  -4   2  11      542.02      515.80     33.89 o
  -2   2  11     1232.68     1313.25    128.20 o
   0   2  11     2790.72     2965.56     99.45 o
   2   2  11     3187.60     3103.47    185.01 o
   4   2  11     1354.03     1271.37    120.13 o
   6   2  11        2.68       -2.09     10.31 o
   8   2  11      129.55       99.65     12.72 o
  10   2  11        2.84       14.67     11.56 o
  12   2  11       66.83       64.46     30.59 o
  14   2  11       36.23       13.18     20.84 o
  16   2  11        8.50       14.91     55.50 o
  18   2  11       96.89      114.64     53.80 o
 -25   3  11      151.50      107.38     28.17 o
 -23   3  11       30.50       57.82     12.01 o
 -21   3  11        0.53      -10.72     10.72 o
 -19   3  11        0.39       21.81     12.00 o
 -17   3  11       78.87       49.82     22.70 o
 -15   3  11      888.44     1050.30     81.16 o
 -13   3  11      132.73      201.15     34.94 o
 -11   3  11      514.03      479.94     38.59 o
  -9   3  11      386.31      400.95     49.75 o
  -7   3  11      132.42       71.16     41.11 o
  -5   3  11       18.72       -0.83     26.71 o
  -3   3  11      247.68      156.29     56.14 o
  -1   3  11        8.65       11.95     38.69 o
   1   3  11     2073.92     2091.11     46.69 o
   3   3  11      217.15      234.54     19.94 o
   5   3  11      397.47      437.68     28.72 o
   7   3  11      372.36      405.92     36.39 o
   9   3  11      120.12      139.07     19.52 o
  11   3  11        6.06        7.82     15.96 o
  13   3  11       16.92       65.54     54.91 o
  15   3  11        0.15       13.70     46.16 o
  17   3  11       13.24       12.13     53.57 o
 -22   4  11        0.56       15.43     41.38 o
 -20   4  11      153.42      228.62     46.64 o
 -18   4  11       11.88       16.52     12.98 o
 -16   4  11        4.11        7.83     24.18 o
 -14   4  11      269.42      288.32     38.60 o
 -12   4  11        3.64      -11.40     29.33 o
 -10   4  11       28.66        4.93     19.49 o
  -8   4  11       96.48       88.30     29.43 o
  -6   4  11      539.28      567.97     46.63 o
  -4   4  11        3.30        2.24     25.22 o
  -2   4  11     1726.21     1795.50     65.09 o
   0   4  11        8.86        6.12     26.73 o
   2   4  11       30.20       24.39     28.48 o
   4   4  11        0.76       12.02     30.58 o
   6   4  11       80.96       73.94     29.80 o
   8   4  11      341.26      321.70     43.06 o
  10   4  11       89.24       37.35     28.15 o
  12   4  11       22.72       15.70     28.91 o
  14   4  11       49.27       -2.76     52.34 o
 -15   5  11       35.52       50.25     28.57 o
 -13   5  11        0.30       12.74     18.27 o
 -11   5  11       37.25       17.03     33.32 o
  -9   5  11      588.46      575.95     37.38 o
  -7   5  11      226.30      216.72     33.94 o
  -5   5  11        2.82       -8.92     26.06 o
  -3   5  11        0.22       -2.01     18.63 o
  -1   5  11        1.01       21.15     21.55 o
   1   5  11        5.49      -14.95     17.08 o
   3   5  11        0.49        4.63     22.63 o
   5   5  11       22.10        7.40     22.96 o
   7   5  11        9.46       46.37     22.93 o
 -28   0  12        8.13       16.05     17.80 o
 -26   0  12      231.17      214.05     34.21 o
 -24   0  12      846.24      886.59    124.13 o
 -22   0  12      299.71      300.34     62.27 o
 -20   0  12      637.38      661.33     99.27 o
 -18   0  12       29.25       40.28     17.27 o
 -16   0  12     2386.71     2403.68    816.44 o
 -14   0  12      937.96     1053.90     33.68 o
 -12   0  12     5197.65     5050.96     95.16 o
 -10   0  12      614.29      652.10     35.13 o
  -8   0  12     2899.50     2564.11     63.99 o
  -6   0  12       10.12       21.56     16.09 o
  -4   0  12    16008.71    16555.33    203.99 o
  -2   0  12     6302.70     6275.91    145.57 o
   0   0  12       19.99        4.62     22.05 o
   2   0  12     1843.75     1782.58     72.54 o
   4   0  12     1517.34     1418.52    200.27 o
   6   0  12      905.83     1024.49    113.91 o
   8   0  12     1617.13     1270.88    146.80 o
  10   0  12      480.43      408.03    101.00 o
  12   0  12       46.66       66.82     92.18 o
  14   0  12       46.81       64.65     68.33 o
  16   0  12       57.97      -16.87     67.19 o
  18   0  12       60.04       49.94     55.75 o
  20   0  12       20.47       40.66     57.24 o
 -29   1  12      151.91      128.44     20.92 o
 -27   1  12        5.57       10.48     13.52 o
 -25   1  12       49.51       42.07     11.30 o
 -23   1  12      267.09      250.70     14.99 o
 -21   1  12       12.38       27.56     12.84 o
 -19   1  12        0.24       30.66     16.10 o
 -17   1  12      463.11      499.23     33.74 o
 -15   1  12     1733.87     1547.34    211.92 o
 -13   1  12       70.50       82.36     14.86 o
 -11   1  12     1342.43     1377.78     70.32 o
  -9   1  12     1630.74     1715.30    127.35 o
  -7   1  12       18.68       42.97     18.70 o
  -5   1  12      212.07      245.14     26.00 o
  -3   1  12      513.87      580.75     28.48 o
  -1   1  12     1011.76      969.33     43.41 o
   1   1  12      111.96       90.79     19.40 o
   3   1  12       26.87        3.40     22.76 o
   5   1  12      763.84      686.23     57.69 o
   7   1  12      118.49      107.21     13.66 o
   9   1  12        2.83       33.57     17.83 o
  11   1  12      317.79      282.67     56.36 o
  13   1  12       24.68       41.96     48.52 o
  15   1  12      298.71      326.82     52.45 o
  17   1  12      141.36      167.70     48.88 o
  19   1  12       15.86       21.03     55.34 o
 -26   2  12       88.14       66.81     17.51 o
 -24   2  12       13.84       12.51      9.85 o
 -22   2  12      829.39      980.53    103.97 o
 -20   2  12      236.47      277.27     31.81 o
 -18   2  12      886.65     1209.62    115.59 o
 -16   2  12        1.60       14.21     14.68 o
 -14   2  12      112.14      110.22     16.30 o
 -12   2  12      225.26      229.94     20.55 o
 -10   2  12      781.39      860.20     29.32 o
  -8   2  12     2243.17     2527.42    228.84 o
  -6   2  12     1056.96     1302.90     62.51 o
  -4   2  12        5.60       18.61     24.02 o
  -2   2  12      136.57      165.37     27.10 o
   0   2  12        7.81       11.55     23.46 o
   2   2  12      147.02      105.48     29.65 o
   4   2  12       46.73       63.09     11.04 o
   6   2  12       38.43       45.79     11.07 o
   8   2  12       46.46       49.97     15.11 o
  10   2  12        3.40       14.11     14.27 o
  12   2  12      127.50       49.11     21.75 o
  14   2  12       27.42      -16.76     55.92 o
  16   2  12        0.88        7.44     52.66 o
  18   2  12        1.47       29.41     52.32 o
 -25   3  12       65.04       47.21     22.39 o
 -23   3  12        0.46        3.53     15.04 o
 -21   3  12      192.82      213.33     24.84 o
 -19   3  12       87.50       79.93     21.13 o
 -17   3  12      334.01      399.17     55.46 o
 -15   3  12      230.96      278.65     33.28 o
 -13   3  12      116.28      148.40     14.59 o
 -11   3  12     1054.67     1094.58     85.40 o
  -9   3  12       26.94       21.34     21.58 o
  -7   3  12        1.16        6.26     24.62 o
  -5   3  12       80.42       51.91     27.26 o
  -3   3  12      579.08      493.66     30.00 o
  -1   3  12      714.62      754.01     28.52 o
   1   3  12     2823.79     2927.19     59.14 o
   3   3  12      182.40      178.65     26.70 o
   5   3  12      426.48      507.75     40.45 o
   7   3  12        2.52       -5.63     12.24 o
   9   3  12        0.84        0.52     38.61 o
  11   3  12      137.66       84.23     59.01 o
  13   3  12       10.99       29.75     49.18 o
  15   3  12       16.61       21.78     48.90 o
  17   3  12       28.72       10.89     55.89 o
 -22   4  12        9.48        8.94     42.12 o
 -20   4  12      124.75      116.12     50.16 o
 -18   4  12       67.04       54.33     25.45 o
 -16   4  12       92.24       90.81     27.78 o
 -14   4  12       82.38      140.01     31.95 o
 -12   4  12       69.39       59.37     21.54 o
 -10   4  12      375.11      405.53     46.40 o
  -8   4  12       62.49       67.76     31.52 o
  -6   4  12      423.61      498.75     42.12 o
  -4   4  12        5.97       27.17     30.72 o
  -2   4  12        0.52       -5.00     25.20 o
   0   4  12       78.29       88.32     28.05 o
   2   4  12       72.73       42.00     28.90 o
   4   4  12        2.17       -7.35     22.06 o
   6   4  12        8.30        9.69     29.58 o
   8   4  12        7.17       39.27     24.83 o
  10   4  12      298.93      386.22     62.05 o
  12   4  12      109.07       88.81     58.57 o
 -15   5  12       13.44       12.17     17.57 o
 -13   5  12       49.53       34.73     25.07 o
 -11   5  12      178.05      129.76     24.54 o
  -9   5  12      322.17      260.68     28.53 o
  -7   5  12       92.84       99.33     28.43 o
  -5   5  12       40.97       21.10     24.16 o
  -3   5  12       11.12        9.66     25.33 o
  -1   5  12        0.31       -4.99     20.89 o
   1   5  12        2.58       -7.37     19.14 o
   3   5  12       49.61       30.37     21.43 o
   5   5  12        0.75       -9.41     21.15 o
   7   5  12       11.84        1.36     19.99 o
 -29   1  13        2.96       -5.87     15.27 o
 -27   1  13        0.07        0.18     15.47 o
 -25   1  13        1.44       -8.55      9.60 o
 -23   1  13     1664.87     1996.83     84.55 o
 -21   1  13      630.68      784.71     38.40 o
 -19   1  13      161.62      160.62     18.81 o
 -17   1  13      678.23      629.49     42.85 o
 -15   1  13     1313.99     1161.93    165.17 o
 -13   1  13       82.56       84.31     11.50 o
 -11   1  13       25.81       43.65      8.90 o
  -9   1  13      863.48      762.31     31.05 o
  -7   1  13     1032.31     1107.79     81.25 o
  -5   1  13     3331.41     3532.69     76.22 o
  -3   1  13        9.89       25.10     17.48 o
  -1   1  13      984.92      917.18     36.96 o
   1   1  13      762.92      737.26     36.16 o
   3   1  13        1.22       15.27     24.68 o
   5   1  13      345.94      334.65     39.21 o
   7   1  13       30.06        4.32     39.71 o
   9   1  13      183.70      145.23     59.40 o
  11   1  13      609.03      668.33     62.99 o
  13   1  13      275.53      298.40     56.65 o
  15   1  13      110.37      126.05     50.89 o
  17   1  13       77.15       61.47     42.91 o
  19   1  13        0.40        5.73     73.56 o
 -26   2  13      132.92      106.17     25.66 o
 -24   2  13        0.63       -2.59     12.32 o
 -22   2  13      395.91      540.16     81.50 o
 -20   2  13      203.66      175.94     43.10 o
 -18   2  13      678.34      873.39     85.06 o
 -16   2  13      392.84      430.93     39.92 o
 -14   2  13      725.90      765.74     49.46 o
 -12   2  13      242.18      186.89     15.63 o
 -10   2  13      967.77     1041.59     80.21 o
  -8   2  13     2645.95     2576.81    342.98 o
  -6   2  13        1.60       17.13     25.51 o
  -4   2  13       79.91       59.25     23.58 o
  -2   2  13        6.19       10.75     23.56 o
   0   2  13        4.39        6.51     23.62 o
   2   2  13      172.78      210.21     36.08 o
   4   2  13     2887.28     2822.72    141.14 o
   6   2  13      552.28      480.35     39.96 o
   8   2  13      611.37      626.94     44.00 o
  10   2  13       11.61       23.16     50.70 o
  12   2  13      182.76       83.83     62.24 o
  14   2  13       59.34       51.17     53.14 o
  16   2  13       25.65       12.39     49.41 o
 -25   3  13        1.52        2.53     25.17 o
 -23   3  13        8.81       -8.22     13.18 o
 -21   3  13      104.01      109.10     24.87 o
 -19   3  13       27.51       31.48     11.93 o
 -17   3  13        1.71       -7.71     12.82 o
 -15   3  13      172.93      212.55     37.18 o
 -13   3  13      109.29      150.22     20.40 o
 -11   3  13       87.40       57.70     34.47 o
  -9   3  13       70.75       49.15     22.77 o
  -7   3  13      379.12      369.63     42.84 o
  -5   3  13      320.87      284.80     27.29 o
  -3   3  13     1630.16     1519.17     79.85 o
  -1   3  13      427.43      332.97     27.14 o
   1   3  13      598.67      636.91     28.20 o
   3   3  13       91.77       98.87     24.26 o
   5   3  13       13.95        1.41     32.86 o
   7   3  13       16.74       37.40     33.99 o
   9   3  13       35.34       42.91     45.34 o
  11   3  13       18.02       35.34     50.03 o
  13   3  13       23.66       59.99     46.44 o
  15   3  13       21.06        6.64     58.16 o
 -22   4  13        8.82      -29.45     40.95 o
 -20   4  13       28.74      -13.60     41.40 o
 -18   4  13      127.74      107.69     28.13 o
 -16   4  13        1.66       18.06     22.87 o
 -14   4  13        0.70       -8.62     28.15 o
 -12   4  13      150.10      166.40     42.27 o
 -10   4  13       41.14       62.84     40.85 o
  -8   4  13        8.78       22.53     29.89 o
  -6   4  13       28.20       15.52     23.30 o
  -4   4  13        0.08       12.18     24.90 o
  -2   4  13        0.09       24.11     25.61 o
   0   4  13       18.33        8.14     23.34 o
   2   4  13       35.50       23.73     24.85 o
   4   4  13        5.03       14.18     26.62 o
   6   4  13       61.77       59.50     27.43 o
   8   4  13      204.67      208.36     58.38 o
  10   4  13       51.44        2.18     57.25 o
  12   4  13        5.37        3.92     50.90 o
 -15   5  13        0.52       22.41     18.57 o
 -13   5  13       49.81       22.77     19.12 o
 -11   5  13       37.86       33.22     24.51 o
  -9   5  13       35.36       15.16     17.99 o
  -7   5  13       57.88       65.33     25.11 o
  -5   5  13       97.06       89.29     32.43 o
  -3   5  13       86.55       53.68     23.10 o
  -1   5  13       22.63       31.73     17.93 o
   1   5  13        8.16        7.14     24.03 o
   3   5  13        4.51       15.52     18.31 o
   5   5  13       16.24       31.47     19.84 o
 -28   0  14        0.18        3.31     20.41 o
 -26   0  14        4.38       20.13     17.64 o
 -24   0  14      246.49      237.10     25.71 o
 -22   0  14       69.62       51.12     17.34 o
 -20   0  14     1054.05      925.30    179.65 o
 -18   0  14      270.64      284.89     23.86 o
 -16   0  14      298.55      288.57     81.60 o
 -14   0  14     1039.52     1187.26    111.69 o
 -12   0  14     1591.14     1734.61     68.05 o
 -10   0  14     1072.64     1239.36     45.00 o
  -8   0  14      463.22      417.34     37.55 o
  -6   0  14      315.39      282.19     32.35 o
  -4   0  14    15546.58    17881.10    263.53 o
  -2   0  14     1445.04     1192.84    183.33 o
   0   0  14      160.79      156.29     30.09 o
   2   0  14     3170.16     3562.07    141.46 o
   4   0  14     1322.67     1162.18    139.96 o
   6   0  14        5.90      -15.45    104.37 o
   8   0  14       51.52        5.68    104.45 o
  10   0  14      231.62      221.25    113.52 o
  12   0  14       76.49       87.13     78.74 o
  14   0  14      313.56      312.64     78.57 o
  16   0  14       62.38       87.02     60.40 o
  18   0  14       22.22       31.45     61.55 o
 -27   1  14       12.21       18.35     14.40 o
 -25   1  14       67.29       50.28     10.34 o
 -23   1  14      286.48      306.93     36.30 o
 -21   1  14       50.13       39.81     20.85 o
 -19   1  14     1291.09     1499.16    173.29 o
 -17   1  14       18.54       10.35     11.57 o
 -15   1  14     2366.32     2200.33    173.19 o
 -13   1  14       32.37       29.24     14.23 o
 -11   1  14      418.36      421.64     18.36 o
  -9   1  14      497.61      448.23     23.11 o
  -7   1  14      118.99       67.79     21.47 o
  -5   1  14      378.42      419.62     25.40 o
  -3   1  14      177.93      228.78     22.78 o
  -1   1  14      916.36      998.12     61.58 o
   1   1  14       40.23       44.98     21.36 o
   3   1  14     1015.83     1023.62     50.51 o
   5   1  14      146.42      150.08     34.98 o
   7   1  14       91.62      101.67     45.52 o
   9   1  14      109.93      124.30     58.02 o
  11   1  14      353.97      423.87     67.25 o
  13   1  14       12.90       27.39     57.50 o
  15   1  14       62.84       53.81     52.36 o
  17   1  14        1.73       11.09     58.15 o
 -26   2  14       27.21       -0.53     16.46 o
 -24   2  14        1.50       -2.27     10.05 o
 -22   2  14      330.19      338.99     39.08 o
 -20   2  14      880.91      936.25     80.41 o
 -18   2  14       41.44       14.81     15.54 o
 -16   2  14        0.35      -10.06     10.06 o
 -14   2  14      110.58      117.10     13.39 o
 -12   2  14       19.60       18.39     13.63 o
 -10   2  14       26.60       61.34     13.17 o
  -8   2  14      196.86      208.54     33.94 o
  -6   2  14        5.43       12.77     27.90 o
  -4   2  14       32.13       33.25     25.32 o
  -2   2  14      131.75      116.46     23.34 o
   0   2  14       88.65       50.83     26.85 o
   2   2  14      194.51      181.22     31.80 o
   4   2  14      821.41      791.30     53.98 o
   6   2  14        0.38       -2.88     32.11 o
   8   2  14       87.03      127.57     38.86 o
  10   2  14       26.02       21.40     59.69 o
  12   2  14       25.49       14.63     57.33 o
  14   2  14       34.33       34.49     50.61 o
  16   2  14        3.98      -16.16     50.23 o
 -25   3  14       70.88       45.78     26.10 o
 -23   3  14      184.04      201.57     15.85 o
 -21   3  14       11.55        5.85     13.51 o
 -19   3  14        1.62       -3.98     12.81 o
 -17   3  14       46.71       54.93     15.24 o
 -15   3  14      214.70      200.01     25.66 o
 -13   3  14       20.46       13.47     39.69 o
 -11   3  14      147.89      124.36     49.70 o
  -9   3  14      154.67      130.02     34.39 o
  -7   3  14      427.32      418.91     34.08 o
  -5   3  14     1598.19     1571.76     81.99 o
  -3   3  14     1373.74     1311.45     33.81 o
  -1   3  14      307.46      319.40     24.11 o
   1   3  14      925.05      854.58     55.21 o
   3   3  14       29.77       22.16     25.33 o
   5   3  14       91.68      137.44     27.09 o
   7   3  14       65.16      103.77     39.17 o
   9   3  14        7.41       -5.91     44.08 o
  11   3  14       77.15       46.26     45.92 o
  13   3  14       40.18       33.81     45.63 o
  15   3  14       26.25       35.23     53.92 o
 -20   4  14       38.56       38.56     41.54 o
 -18   4  14       90.83       82.04     25.72 o
 -16   4  14      102.94       82.64     27.21 o
 -14   4  14      444.41      506.30     60.72 o
 -12   4  14      155.64      215.62     45.70 o
 -10   4  14       45.86       26.22     37.60 o
  -8   4  14      216.45      295.74     25.84 o
  -6   4  14      141.49      164.72     34.28 o
  -4   4  14        9.84       20.47     22.60 o
  -2   4  14        5.24        7.64     24.00 o
   0   4  14       29.92       34.24     28.16 o
   2   4  14       90.48       98.24     27.37 o
   4   4  14       16.05       11.42     23.57 o
   6   4  14      153.92      199.53     33.82 o
   8   4  14       18.26       19.74     69.10 o
  10   4  14      102.39       92.47     60.67 o
 -15   5  14        0.49       -0.28     17.01 o
 -13   5  14        6.07       -3.49     24.43 o
 -11   5  14       52.44       63.95     18.26 o
  -9   5  14       21.06       27.34     27.43 o
  -7   5  14       13.69       12.03     27.86 o
  -5   5  14        8.55        1.37     17.50 o
  -3   5  14        0.10      -19.18     21.82 o
  -1   5  14        4.05        2.18     22.29 o
   1   5  14        0.03       15.62     22.17 o
   3   5  14       26.84       26.75     21.83 o
 -27   1  15        1.66       12.12     15.64 o
 -25   1  15       33.61       32.84     10.70 o
 -23   1  15      199.58      148.78     29.27 o
 -21   1  15      100.92       78.23     12.39 o
 -19   1  15      728.44      788.89     43.47 o
 -17   1  15     2116.90     2154.44     98.37 o
 -15   1  15     1648.68     1721.89     44.65 o
 -13   1  15     1209.29     1216.83    122.67 o
 -11   1  15      773.91      731.61     41.18 o
  -9   1  15       11.98       26.42      9.65 o
  -7   1  15      159.46      161.07     21.98 o
  -5   1  15      503.68      468.46     30.63 o
  -3   1  15       42.02       15.57     19.47 o
  -1   1  15     2370.23     2439.91     61.88 o
   1   1  15      579.58      640.16     35.15 o
   3   1  15       52.99       43.12     33.48 o
   5   1  15      394.06      387.37     39.23 o
   7   1  15      187.63      175.29     69.15 o
   9   1  15        5.90       37.83     62.84 o
  11   1  15        1.85       24.75     60.16 o
  13   1  15       10.24        1.25     56.39 o
  15   1  15       72.71      114.99     50.81 o
  17   1  15        9.84      -14.56     78.76 o
 -26   2  15      152.80      142.06     23.63 o
 -24   2  15      113.12      106.26     14.27 o
 -22   2  15      310.68      339.77     45.03 o
 -20   2  15      612.89      810.87     83.65 o
 -18   2  15        9.57       15.27     19.36 o
 -16   2  15       67.26       94.13     12.52 o
 -14   2  15       41.97       21.33     10.83 o
 -12   2  15      241.51      257.40     21.22 o
 -10   2  15      489.87      470.35     45.36 o
  -8   2  15     1056.88     1140.92    117.43 o
  -6   2  15      599.42      729.69     43.81 o
  -4   2  15     1053.01     1131.72     64.84 o
  -2   2  15      167.18      183.02     28.18 o
   0   2  15     1003.89      980.51     59.08 o
   2   2  15       23.55        4.13     27.36 o
   4   2  15      989.59     1032.00     51.47 o
   6   2  15        8.98        0.89     34.12 o
   8   2  15      235.27      319.05     43.85 o
  10   2  15       82.48      125.20     60.05 o
  12   2  15       11.66      -20.12     53.40 o
  14   2  15      214.49      189.40     53.22 o
 -25   3  15       17.88       -5.86     21.31 o
 -23   3  15       30.46       14.49     38.09 o
 -21   3  15        8.60      -11.03     11.03 o
 -19   3  15      133.39      143.58     53.07 o
 -17   3  15        9.55       -5.11     17.90 o
 -15   3  15       35.61       29.08     15.38 o
 -13   3  15       32.42       18.18     46.18 o
 -11   3  15      203.49      175.60     33.16 o
  -9   3  15        5.21       20.04     24.37 o
  -7   3  15       46.89       42.49     25.41 o
  -5   3  15      189.59      184.82     25.80 o
  -3   3  15      510.84      560.76     30.84 o
  -1   3  15       30.16       39.09     24.41 o
   1   3  15        5.76       12.05     25.42 o
   3   3  15      262.70      326.28     33.91 o
   5   3  15       88.11       48.68     28.33 o
   7   3  15        7.50       -8.41     29.73 o
   9   3  15       30.49       58.80     30.76 o
  11   3  15       15.24      -19.67     42.43 o
  13   3  15        0.35      179.46     73.98 o
 -20   4  15       27.17       -8.47     46.97 o
 -18   4  15       50.62       21.12     50.77 o
 -16   4  15        9.67       15.50     27.12 o
 -14   4  15        2.41       12.52     45.00 o
 -12   4  15       79.98       26.36     27.02 o
 -10   4  15       10.30        3.07     23.37 o
  -8   4  15      151.66      170.31     31.69 o
  -6   4  15        5.86        6.30     26.36 o
  -4   4  15        0.78      -12.13     26.62 o
  -2   4  15      114.54      117.38     32.05 o
   0   4  15       50.44       51.52     29.33 o
   2   4  15        2.16       17.34     25.51 o
   4   4  15        3.83        9.60     26.36 o
   6   4  15       40.77       30.38     68.53 o
   8   4  15       13.18        3.05     62.90 o
  10   4  15       12.80      -20.43     50.86 o
 -13   5  15       44.42       24.47     19.72 o
 -11   5  15       50.58       27.44     23.50 o
  -9   5  15        2.46       -1.99     23.42 o
  -7   5  15        8.62       -6.16     27.21 o
  -5   5  15        1.50        4.06     25.41 o
  -3   5  15        0.71        4.26     17.45 o
  -1   5  15       64.84       66.27     22.40 o
   1   5  15       28.50       22.89     20.29 o
 -28   0  16      113.17       91.88     27.90 o
 -26   0  16      266.42      184.41     22.94 o
 -24   0  16       19.74       14.98     11.03 o
 -22   0  16       40.36       32.88     10.55 o
 -20   0  16      239.83      233.76     38.54 o
 -18   0  16      198.89      226.71     54.68 o
 -16   0  16     1028.89      990.47     80.78 o
 -14   0  16     3578.49     3609.18    250.06 o
 -12   0  16     6068.61     5466.03    239.31 o
 -10   0  16     1456.61     1306.88     60.08 o
  -8   0  16     1312.40     1610.08    108.18 o
  -6   0  16      761.66      824.24     76.38 o
  -4   0  16     1140.97     1153.54    125.95 o
  -2   0  16       28.56       22.55     28.16 o
   0   0  16      230.33      201.11     34.69 o
   2   0  16      831.21      767.66     58.84 o
   4   0  16      414.26      434.23     63.24 o
   6   0  16      640.91      622.53    131.67 o
   8   0  16      581.00      550.23    126.87 o
  10   0  16       42.45      -47.89     86.24 o
  12   0  16       46.57       38.40     73.21 o
  14   0  16       11.10        8.10     61.96 o
  16   0  16       29.54       -0.73     64.39 o
 -27   1  16       23.34       11.68     17.70 o
 -25   1  16       31.13       16.55      9.99 o
 -23   1  16      142.85      143.13     23.24 o
 -21   1  16      563.09      575.22     40.76 o
 -19   1  16     1496.78     1581.60    167.08 o
 -17   1  16       31.00       22.35      7.64 o
 -15   1  16      286.82      348.01     27.13 o
 -13   1  16       75.02       60.04     14.22 o
 -11   1  16       66.60       77.99     10.89 o
  -9   1  16        3.36       10.86      9.54 o
  -7   1  16      116.83      107.00     21.07 o
  -5   1  16      185.51      134.22     22.91 o
  -3   1  16      406.13      409.21     30.78 o
  -1   1  16     2664.43     2607.18     98.43 o
   1   1  16        1.48       24.26     25.19 o
   3   1  16        3.99       13.38     32.88 o
   5   1  16        1.47       15.23     36.12 o
   7   1  16      330.32      308.55     73.49 o
   9   1  16       54.30       86.44     66.53 o
  11   1  16      174.79      198.58     63.17 o
  13   1  16        5.66       23.95     53.51 o
  15   1  16       17.88      -32.14     60.71 o
 -26   2  16       19.32       14.66     19.39 o
 -24   2  16       86.00       77.14     10.59 o
 -22   2  16       10.82        5.55     18.49 o
 -20   2  16      485.71      635.61    151.79 o
 -18   2  16       19.79        4.96     10.06 o
 -16   2  16       45.72       63.29      9.02 o
 -14   2  16      324.24      450.19     47.95 o
 -12   2  16       51.36       46.19     11.76 o
 -10   2  16       22.10       19.22     12.26 o
  -8   2  16       11.60       -4.90     26.73 o
  -6   2  16       56.92       56.32     22.50 o
  -4   2  16       40.70       39.59     21.86 o
  -2   2  16        2.69       -4.38     21.30 o
   0   2  16     1617.63     1414.26     60.10 o
   2   2  16      616.01      578.16     41.97 o
   4   2  16      522.93      523.79     41.55 o
   6   2  16       24.50       21.21     35.21 o
   8   2  16      100.02       66.84     61.21 o
  10   2  16       17.25      -53.27     53.27 o
  12   2  16        1.52       51.04     66.46 o
  14   2  16       22.62       11.77     49.97 o
 -23   3  16      271.97      288.94     57.62 o
 -21   3  16       40.56       52.12     18.66 o
 -19   3  16       23.71       46.25     13.35 o
 -17   3  16      217.34      305.81     66.08 o
 -15   3  16        5.68      -11.86     34.21 o
 -13   3  16       41.60       74.20     31.46 o
 -11   3  16        2.32        0.04     30.99 o
  -9   3  16       19.11       25.44     26.20 o
  -7   3  16      104.36      116.81     29.61 o
  -5   3  16     1639.69     1802.42     67.47 o
  -3   3  16      721.90      744.00     52.91 o
  -1   3  16        6.15        5.09     25.47 o
   1   3  16        0.67       18.21     25.00 o
   3   3  16       86.36       65.87     29.69 o
   5   3  16        2.65       12.75     30.97 o
   7   3  16       52.19       51.26     31.85 o
   9   3  16        2.09        4.56     42.97 o
  11   3  16       17.84       13.80     43.03 o
  13   3  16       12.33       -2.19     57.76 o
 -20   4  16       22.63        4.34     46.74 o
 -18   4  16        5.31      -11.58     57.59 o
 -16   4  16       99.59       74.19     25.13 o
 -14   4  16      116.58       97.57     35.24 o
 -12   4  16      140.73      180.02     43.14 o
 -10   4  16      109.34      112.62     30.71 o
  -8   4  16       47.53       35.95     31.05 o
  -6   4  16        0.11      -10.64     22.83 o
  -4   4  16       68.44       86.42     25.96 o
  -2   4  16       33.35       38.79     28.05 o
   0   4  16       21.94       43.67     26.40 o
   2   4  16       88.28       90.21     44.53 o
   4   4  16       43.32       19.73     61.91 o
   6   4  16      114.95      109.99     64.61 o
   8   4  16       59.32       58.24     53.17 o
 -13   5  16        0.73       12.44     17.40 o
 -11   5  16        1.56       22.70     20.36 o
  -9   5  16        0.81        6.31     24.04 o
  -7   5  16        3.93       -8.75     19.91 o
  -5   5  16        3.03        9.42     24.69 o
  -3   5  16       10.63        0.15     23.27 o
  -1   5  16        0.05       -1.97     23.44 o
 -27   1  17        1.00      -13.37     16.14 o
 -25   1  17      166.46      134.09     30.61 o
 -23   1  17        8.29        7.30      9.77 o
 -21   1  17       36.35       40.69     14.38 o
 -19   1  17      951.59      903.86     78.55 o
 -17   1  17     1087.47     1070.10     65.00 o
 -15   1  17      855.75      890.93     91.61 o
 -13   1  17       20.49       37.84     10.64 o
 -11   1  17       85.23       72.22     12.48 o
  -9   1  17      778.59      803.45     37.76 o
  -7   1  17     1850.30     1969.90     60.92 o
  -5   1  17      431.89      371.37     29.89 o
  -3   1  17       21.57        5.88     21.80 o
  -1   1  17       64.13       46.77     23.82 o
   1   1  17      122.84       89.44     30.11 o
   3   1  17       19.55        8.63     35.72 o
   5   1  17      908.99      821.12     62.42 o
   7   1  17      588.32      675.53     87.95 o
   9   1  17        3.52       -2.38     61.58 o
  11   1  17      110.36       89.09     59.65 o
  13   1  17        6.06      -35.35     51.68 o
  15   1  17        2.54       -7.29     81.15 o
 -26   2  17       10.76       20.50     19.77 o
 -24   2  17        8.39       56.84     11.23 o
 -22   2  17      186.00      268.56     46.60 o
 -20   2  17      873.55      947.67    175.76 o
 -18   2  17       37.16       41.01     11.26 o
 -16   2  17      204.53      226.28     14.74 o
 -14   2  17      710.98      805.03     90.87 o
 -12   2  17      139.39      142.91     14.81 o
 -10   2  17        0.59      -13.99     27.92 o
  -8   2  17      119.62      102.85     25.00 o
  -6   2  17      334.48      348.69     27.66 o
  -4   2  17      585.17      593.94     30.63 o
  -2   2  17     1097.47     1096.82     35.81 o
   0   2  17     1033.82     1089.00     46.13 o
   2   2  17        0.99       11.86     31.12 o
   4   2  17       48.03       26.18     33.30 o
   6   2  17       92.06       60.55     41.34 o
   8   2  17        1.62       35.73     61.44 o
  10   2  17        7.77      -16.03     52.09 o
  12   2  17       42.48       65.87     52.48 o
 -23   3  17       18.24       11.20     22.53 o
 -21   3  17       42.77       42.87     11.71 o
 -19   3  17        7.61      -12.74     21.78 o
 -17   3  17       54.66       25.61     12.97 o
 -15   3  17      137.07      109.25     33.52 o
 -13   3  17      133.61       60.79     41.55 o
 -11   3  17       76.49       72.06     29.77 o
  -9   3  17        0.95       10.74     33.69 o
  -7   3  17        8.36       56.60     43.28 o
  -5   3  17        2.20        2.89     24.45 o
  -3   3  17        7.33       24.87     27.50 o
  -1   3  17       19.79       18.69     27.44 o
   1   3  17        5.00       -0.82     28.26 o
   3   3  17       65.62       64.72     31.53 o
   5   3  17       67.92       31.63     31.57 o
   7   3  17       28.21      -20.49     29.40 o
   9   3  17        0.08       51.12     72.88 o
  11   3  17        0.01       -5.28     60.50 o
 -20   4  17       59.33       37.69     47.96 o
 -18   4  17        3.21      -14.90     56.28 o
 -16   4  17       47.55       48.49     29.31 o
 -14   4  17        3.11      -20.41     27.21 o
 -12   4  17        7.97        0.19     35.08 o
 -10   4  17        0.01       -0.16     25.04 o
  -8   4  17       12.07      -10.52     25.72 o
  -6   4  17       15.85        1.86     29.07 o
  -4   4  17       45.28       43.66     25.26 o
  -2   4  17      146.46      125.94     28.07 o
   0   4  17        1.34      -12.04     42.39 o
   2   4  17       14.74       -4.65     60.99 o
   4   4  17       23.92      119.09     63.25 o
   6   4  17        1.87       -2.98     53.32 o
   8   4  17        0.43        3.45     46.55 o
 -11   5  17       67.42       51.40     22.14 o
  -9   5  17       33.12       17.83     23.24 o
  -7   5  17        0.92       20.36     25.85 o
  -5   5  17        4.30        9.57     22.69 o
 -28   0  18      104.95      124.81     55.85 o
 -26   0  18      446.01      629.71    250.12 o
 -24   0  18        2.49       -1.50     10.59 o
 -22   0  18       92.57       52.74     28.20 o
 -20   0  18       52.48       59.11     20.10 o
 -18   0  18     1334.44     1475.27    201.43 o
 -16   0  18     5543.01     5951.75    359.44 o
 -14   0  18     5479.65     5752.04    379.32 o
 -12   0  18     1582.08     1632.91    113.28 o
 -10   0  18      275.14      290.74     38.42 o
  -8   0  18     4668.13     4892.79    168.62 o
  -6   0  18     1828.49     1869.91    202.60 o
  -4   0  18       12.00       13.79     34.87 o
  -2   0  18      655.38      692.79     96.31 o
   0   0  18      246.36      290.82     44.70 o
   2   0  18       85.53       86.65     47.70 o
   8   0  18      115.31      196.63    131.64 o
  10   0  18      344.69      366.80    119.84 o
  12   0  18       74.62       31.65     83.93 o
  14   0  18      133.71      216.95     75.57 o
 -27   1  18       57.14       63.31     23.95 o
 -25   1  18       41.21       27.18     10.23 o
 -23   1  18        2.23       -1.20      9.85 o
 -21   1  18      578.31      623.17     82.17 o
 -19   1  18      522.11      595.14     79.69 o
 -17   1  18       40.12       43.39      8.93 o
 -15   1  18      124.55      150.77     19.36 o
 -13   1  18       97.91       86.51     10.95 o
 -11   1  18       20.23       11.72      9.27 o
  -9   1  18        1.81        7.36      8.66 o
  -7   1  18        0.27       -0.06     21.36 o
  -5   1  18      901.61      848.34     61.55 o
  -3   1  18      184.98      208.92     33.15 o
  -1   1  18     2264.76     2438.21    100.83 o
   1   1  18      248.32      278.01     41.47 o
   3   1  18      469.82      452.76     45.87 o
   5   1  18       12.59       21.70     50.52 o
   7   1  18       85.57       56.73     69.19 o
   9   1  18       21.83       10.63     61.96 o
  11   1  18       39.37       45.04     56.89 o
  13   1  18        2.44        0.05     61.18 o
 -26   2  18       27.19        2.26     19.26 o
 -24   2  18       60.82       52.04     10.47 o
 -22   2  18        1.57        1.20     11.19 o
 -20   2  18       47.49       50.93     12.86 o
 -18   2  18        1.00       13.68     13.18 o
 -16   2  18      111.88      105.73     12.11 o
 -14   2  18      188.51      168.11     24.58 o
 -12   2  18       56.64      110.14     17.66 o
 -10   2  18      131.30       83.82     26.10 o
  -8   2  18       28.38       28.65     23.73 o
  -6   2  18       11.54        8.77     24.91 o
  -4   2  18       18.04       20.88     25.52 o
  -2   2  18      358.04      379.78     30.42 o
   0   2  18      403.51      396.56     35.79 o
   2   2  18     1186.06     1212.18     54.95 o
   4   2  18       26.55       26.29     39.36 o
   6   2  18      205.86      146.16     61.89 o
   8   2  18        2.06      -22.26     51.51 o
  10   2  18       37.35        2.01     51.25 o
  12   2  18        4.56       12.56     33.62 o
 -23   3  18        7.32      -20.96     27.59 o
 -21   3  18        2.55       62.80     60.87 o
 -19   3  18      263.31      228.72     75.02 o
 -17   3  18      648.72      740.32    142.85 o
 -15   3  18        8.24        5.68     34.75 o
 -13   3  18      377.47      382.21     36.32 o
 -11   3  18      169.69      167.33     35.74 o
  -9   3  18       13.05       -5.56     35.89 o
  -7   3  18       10.29       11.76     32.07 o
  -5   3  18       98.27       89.85     27.96 o
  -3   3  18       30.66       66.91     29.21 o
  -1   3  18      170.63      252.41     35.95 o
   1   3  18       80.87       64.54     31.80 o
   3   3  18       99.59      129.09     32.35 o
   5   3  18      131.85      117.32     33.02 o
   7   3  18        3.26      -30.21     45.42 o
   9   3  18        2.15      -22.73     43.92 o
 -18   4  18        0.76      104.27    144.28 o
 -16   4  18       20.02       16.70     22.64 o
 -14   4  18        4.17       26.33     29.54 o
 -12   4  18       31.89       26.23     30.04 o
 -10   4  18       27.36       22.94     34.26 o
  -8   4  18      137.95      140.77     28.59 o
  -6   4  18       32.65       17.40     30.35 o
  -4   4  18        9.75       57.34     66.27 o
  -2   4  18      108.89       55.67     70.33 o
   0   4  18        1.83       -2.82     61.59 o
   2   4  18       15.16       12.19     57.09 o
   4   4  18        7.65      -51.89     51.89 o
   6   4  18       51.06       25.03     55.11 o
 -27   1  19       10.53        1.90     38.41 o
 -25   1  19      156.88      144.53     25.86 o
 -23   1  19      325.95      362.39     49.73 o
 -21   1  19       41.29       34.11     16.53 o
 -19   1  19      514.42      616.32     79.12 o
 -17   1  19      114.74      113.72     19.84 o
 -15   1  19        2.34       33.79     11.80 o
 -13   1  19        0.85       -0.09      8.75 o
 -11   1  19     1325.35     1372.14     59.63 o
  -9   1  19       77.02       97.06     13.72 o
  -7   1  19      447.57      458.88     31.40 o
  -5   1  19      382.43      409.64     32.38 o
  -3   1  19       64.92       54.66     25.07 o
  -1   1  19        3.09       17.78     25.42 o
   1   1  19      911.56      902.81     58.57 o
   3   1  19     1488.60     1535.93    102.75 o
   5   1  19      707.17      647.87    349.47 o
   7   1  19      353.09      372.97    139.60 o
   9   1  19       12.20        9.77     58.81 o
  11   1  19       62.78       62.02     51.82 o
  13   1  19       10.02       32.98     80.47 o
 -26   2  19       34.71       34.43     32.28 o
 -24   2  19       70.79       34.63     21.74 o
 -22   2  19        0.48       10.20     10.99 o
 -20   2  19      686.82      952.40    201.60 o
 -18   2  19      282.07      351.20     47.97 o
 -16   2  19        4.93        2.98      9.46 o
 -14   2  19       19.26       15.63     12.24 o
 -12   2  19      487.16      525.20     29.94 o
 -10   2  19     1418.08     1328.95     56.38 o
  -8   2  19      100.99       69.66     25.95 o
  -6   2  19       16.85       12.95     26.02 o
  -4   2  19       24.13       33.65     26.75 o
  -2   2  19      603.19      608.67     38.72 o
   0   2  19     1240.86     1258.58     52.34 o
   2   2  19      182.32      165.50     34.86 o
   4   2  19       70.04       24.39     36.07 o
   6   2  19       38.14       22.92     39.43 o
   8   2  19      162.91      133.46     38.91 o
  10   2  19       30.08       47.20     36.88 o
  12   2  19        0.93      -34.75     34.75 o
 -23   3  19       11.22      -14.95     42.17 o
 -21   3  19       35.48       36.16     38.20 o
 -19   3  19      125.61      149.09    156.01 o
 -17   3  19      549.80      253.37    153.42 o
 -15   3  19        1.07       -5.67     27.75 o
 -13   3  19      225.11      263.35     62.35 o
 -11   3  19        0.70      -13.21     35.83 o
  -9   3  19        9.75        3.73     35.42 o
  -7   3  19        9.30       -3.90     35.39 o
  -5   3  19       98.44       95.88     32.86 o
  -3   3  19       45.00       42.86     34.32 o
  -1   3  19       35.84       58.36     34.90 o
   1   3  19       14.16       25.25     32.75 o
   3   3  19        7.69       -1.32     30.98 o
   5   3  19        2.81       -2.12     49.66 o
   7   3  19      108.67       28.78     44.25 o
   9   3  19       35.07       23.00     58.86 o
 -18   4  19        0.10       48.86     61.69 o
 -16   4  19       41.44      -30.55     60.55 o
 -14   4  19       36.27       46.81     26.72 o
 -12   4  19        7.48       40.22     31.00 o
 -10   4  19       30.73       25.03     30.89 o
  -8   4  19       21.54       46.62     55.53 o
  -6   4  19       40.39       -5.70     58.91 o
  -4   4  19        4.58      -32.18     58.25 o
  -2   4  19       66.07       22.08     57.23 o
   0   4  19        1.80      -61.77     61.77 o
   2   4  19        0.34       -3.21     52.15 o
   4   4  19        4.71       -8.27     49.07 o
 -26   0  20        4.78        4.41     35.27 o
 -24   0  20        2.37      -12.62     12.62 o
 -22   0  20      380.89      471.48    102.33 o
 -20   0  20        5.20       14.55     17.92 o
 -18   0  20     2310.93     2534.19    250.68 o
 -16   0  20     4752.12     5463.97    296.09 o
 -14   0  20     1707.40     1896.27    100.12 o
 -12   0  20     1247.88     1255.38     78.29 o
 -10   0  20      322.19      339.87     39.12 o
  -8   0  20      595.03      547.11     67.07 o
  -6   0  20      506.11      597.17     44.56 o
  -4   0  20     3759.67     4158.69    178.47 o
  -2   0  20      234.88      319.58     51.99 o
   0   0  20       87.73      115.71     54.55 o
   2   0  20      293.15      295.64     78.52 o
   4   0  20       14.56       19.27    135.78 o
   6   0  20      246.70      340.30    138.44 o
   8   0  20      531.65      556.75    127.37 o
  10   0  20      176.28      211.80     89.57 o
  12   0  20        5.87        9.38     63.21 o
 -27   1  20       25.79       71.43     43.01 o
 -25   1  20       36.89       17.88     27.62 o
 -23   1  20       61.05       34.27     12.29 o
 -21   1  20        3.47       -8.73      8.73 o
 -19   1  20       62.69       35.46      7.98 o
 -17   1  20      430.95      488.38     21.51 o
 -15   1  20      296.51      316.48     17.92 o
 -13   1  20      344.42      308.35     19.54 o
 -11   1  20     3010.84     3217.19    100.73 o
  -9   1  20     1410.24     1529.59     32.84 o
  -7   1  20       73.91       84.99     28.90 o
  -5   1  20        0.52        1.01     27.43 o
  -3   1  20        6.63       34.39     28.69 o
  -1   1  20        8.94       23.30     28.13 o
   1   1  20      502.75      454.93     43.23 o
   3   1  20      555.31      505.28     71.16 o
   5   1  20      133.01       69.15     67.48 o
   7   1  20        0.84      -17.91     59.58 o
   9   1  20      135.88      164.68     57.80 o
  11   1  20       11.07       14.89     90.15 o
 -24   2  20        0.15       37.98     28.62 o
 -22   2  20      179.80      173.82     42.97 o
 -20   2  20       16.01        3.39     19.36 o
 -18   2  20      197.35      214.10     30.70 o
 -16   2  20        4.39      -11.11     11.11 o
 -14   2  20        1.41      -16.32     16.32 o
 -12   2  20       12.12        2.53     28.75 o
 -10   2  20      291.22      220.34     30.51 o
  -8   2  20        0.05        7.44     26.14 o
  -6   2  20      158.34      135.00     28.71 o
  -4   2  20       43.38       19.79     27.83 o
  -2   2  20      381.50      384.10     36.16 o
   0   2  20       26.25       27.09     32.05 o
   2   2  20       50.64       51.64     37.75 o
   4   2  20        2.53       -4.31     36.66 o
   6   2  20        9.96       10.93     38.79 o
   8   2  20        0.03       54.28     40.33 o
  10   2  20        3.44        4.10     40.43 o
 -21   3  20      134.79      121.76     79.83 o
 -19   3  20        2.46       29.86     95.72 o
 -17   3  20      216.54      110.71    132.64 o
 -15   3  20       40.91      -72.45    128.18 o
 -13   3  20      340.78      329.41     56.19 o
 -11   3  20      298.97      287.35     46.79 o
  -9   3  20       92.53       99.92     43.33 o
  -7   3  20       20.48        1.07     41.31 o
  -5   3  20        0.68      -21.01     32.62 o
  -3   3  20       12.07       -7.33     33.54 o
  -1   3  20       56.22       59.89     33.42 o
   1   3  20        6.13       36.74     32.98 o
   3   3  20        0.31       32.88     31.08 o
   5   3  20      116.77       73.88     67.24 o
   7   3  20       37.10       34.54     59.69 o
 -16   4  20       28.38       63.30     62.09 o
 -14   4  20       55.53       18.55     67.43 o
 -12   4  20       28.92      -12.77    120.66 o
  -6   4  20        9.75       21.57     58.31 o
  -4   4  20       84.84       52.04     58.55 o
  -2   4  20       91.95      113.17     62.40 o
   0   4  20       20.19        5.28     55.69 o
   2   4  20        2.11      -28.81     47.78 o
 -25   1  21        2.13        2.99     24.99 o
 -23   1  21      233.86      200.50     27.20 o
 -21   1  21        0.67        9.18      7.35 o
 -19   1  21       34.16       47.90     15.00 o
 -17   1  21       18.74       52.59      9.95 o
 -15   1  21     1758.41     1787.38     74.55 o
 -13   1  21     2161.55     2269.37     71.85 o
 -11   1  21     1043.63     1094.41     26.90 o
  -9   1  21       90.97       70.24     12.64 o
  -7   1  21        5.49       -8.76     27.68 o
  -5   1  21      302.74      306.88     33.44 o
  -3   1  21      388.62      324.54     35.88 o
  -1   1  21        5.22       -3.31     35.11 o
   1   1  21      129.07      118.66     40.84 o
   3   1  21      443.60      514.73    112.37 o
   5   1  21        4.66        6.27     48.10 o
   7   1  21        3.05       19.15     42.93 o
   9   1  21       32.62       65.43     54.33 o
  11   1  21       11.69      -42.87     42.87 o
 -24   2  21       34.62       29.89     29.84 o
 -22   2  21      270.80      310.01     36.20 o
 -20   2  21       87.35       96.41     28.13 o
 -18   2  21       38.10       14.32     13.32 o
 -16   2  21      237.79      220.30     35.25 o
 -14   2  21      101.52      133.54     15.57 o
 -12   2  21       14.07        4.06     27.71 o
 -10   2  21      396.95      359.85     30.46 o
  -8   2  21      699.45      701.97     40.72 o
  -6   2  21       62.04       93.38     29.27 o
  -4   2  21       30.69       40.01     29.28 o
  -2   2  21      314.89      294.19     40.66 o
   0   2  21        0.15       -8.36     35.73 o
   2   2  21      422.34      403.92     47.54 o
   4   2  21       50.89       17.93     38.77 o
   6   2  21        7.80      -29.24     39.79 o
   8   2  21       33.44      -19.66     44.07 o
 -21   3  21       14.41       -1.95     38.08 o
 -19   3  21        0.30       17.37    119.29 o
 -17   3  21      142.11       79.45    133.61 o
 -15   3  21       26.24       20.24    135.88 o
 -13   3  21       11.23       25.40     54.03 o
 -11   3  21       10.87       -4.06     36.32 o
  -9   3  21        0.42       -5.91     39.78 o
  -7   3  21       22.92        2.06     42.23 o
  -5   3  21       46.79       39.14     55.12 o
  -3   3  21       81.09       30.20     40.14 o
  -1   3  21        8.53      -19.77     35.27 o
   1   3  21       12.02       12.15     64.01 o
   3   3  21       12.47        0.33     65.48 o
   5   3  21       74.60       52.67     65.16 o
 -14   4  21      111.59      135.41     83.71 o
 -12   4  21       11.25      -13.29     72.14 o
 -10   4  21        2.53      -55.08    135.60 o
  -8   4  21        0.99     -147.61    147.61 o
  -6   4  21       44.56       47.97     56.21 o
  -4   4  21       39.23       29.88     55.17 o
  -2   4  21        0.18       -0.77     46.18 o
   0   4  21        1.93       12.50     52.17 o
 -26   0  22      337.16      341.61     59.90 o
 -24   0  22      266.65      161.73     71.86 o
 -22   0  22       57.40       53.91     20.70 o
 -20   0  22      392.79      464.38     49.72 o
 -18   0  22      472.71      559.66     58.34 o
 -16   0  22     1052.85     1221.44     43.82 o
 -14   0  22      791.52     1057.92     78.22 o
 -12   0  22      104.10       92.89     34.22 o
 -10   0  22      231.68      192.87     34.91 o
  -8   0  22      172.19      164.84     35.97 o
  -6   0  22      398.86      498.03     43.90 o
  -4   0  22       13.17       24.97     35.39 o
  -2   0  22        1.85       -1.48     49.03 o
   0   0  22      264.96      285.93     62.57 o
   2   0  22       74.36      116.80    130.62 o
   4   0  22      950.47     1547.09    181.61 o
   6   0  22     1003.74     1410.99    155.85 o
   8   0  22      438.24      592.98    104.22 o
  10   0  22       71.70       75.28     58.77 o
 -25   1  22       75.52      144.14     43.80 o
 -23   1  22        7.13       14.65      9.05 o
 -21   1  22       28.08       24.41     11.37 o
 -19   1  22       31.98       40.40     19.67 o
 -17   1  22      267.28      235.27     32.37 o
 -15   1  22      277.58      226.65     15.48 o
 -13   1  22      558.19      547.46     26.85 o
 -11   1  22      138.91      151.86     13.55 o
  -9   1  22      309.87      313.21     18.34 o
  -7   1  22     1204.31     1222.82     52.63 o
  -5   1  22      302.45      315.00     35.17 o
  -3   1  22        4.41       -0.30     31.06 o
  -1   1  22        0.56      -14.55     40.44 o
   1   1  22      159.74      151.76     52.68 o
   3   1  22       14.36       20.46     55.78 o
   5   1  22       21.85       18.23     49.05 o
   7   1  22        0.18      -34.36     43.46 o
   9   1  22        0.62       22.83     47.28 o
 -24   2  22       11.82        4.45     28.16 o
 -22   2  22        5.40       11.15     38.25 o
 -20   2  22      107.68      119.35     13.96 o
 -18   2  22        0.06       15.70     14.63 o
 -16   2  22       24.29       14.72      7.99 o
 -14   2  22      127.07       79.93     36.04 o
 -12   2  22       11.62       31.43     31.14 o
 -10   2  22      694.76      610.16     36.49 o
  -8   2  22       75.11       66.66     28.19 o
  -6   2  22        4.13      -14.43     30.12 o
  -4   2  22       54.56       58.75     41.24 o
  -2   2  22       11.01        4.78     39.62 o
   0   2  22       89.55       81.42     40.22 o
   2   2  22        1.80      -29.21     39.84 o
   4   2  22       51.39       10.55     42.91 o
   6   2  22       13.70      -44.10     44.10 o
   8   2  22        0.08        2.38     37.19 o
 -21   3  22        1.92       -0.10     39.46 o
 -19   3  22       42.47       54.15     85.11 o
 -17   3  22        0.44       19.99     94.84 o
 -15   3  22        1.91      -52.07    136.96 o
 -13   3  22        0.17        9.60     53.23 o
 -11   3  22        9.48       -4.46     49.04 o
  -9   3  22      121.06       82.34     38.00 o
  -7   3  22      232.98      142.60     60.10 o
  -5   3  22       52.93       19.09     59.43 o
  -3   3  22       54.66       40.46     60.61 o
  -1   3  22       18.87       68.27     31.00 o
   1   3  22       18.72       51.83     67.15 o
   3   3  22       13.56      -17.21     60.73 o
  -4   4  22        0.43      -12.40     48.94 o
 -25   1  23       30.13       23.43     90.18 o
 -23   1  23       19.22       41.30     40.01 o
 -21   1  23       19.07       19.34      9.76 o
 -19   1  23      138.94      124.73     16.24 o
 -17   1  23        9.62        7.15      6.28 o
 -15   1  23      268.04      296.64     28.45 o
 -13   1  23      656.68      818.38     48.74 o
 -11   1  23       25.05       22.37     11.00 o
  -9   1  23       15.12       27.62     28.85 o
  -7   1  23      620.15      632.99     45.45 o
  -5   1  23      140.08      130.83     33.73 o
  -3   1  23        5.45      -12.75     38.87 o
  -1   1  23      249.25      265.45     54.39 o
   1   1  23      214.26      241.54     58.98 o
   3   1  23       61.08       73.85     54.75 o
   5   1  23        0.79       43.54     44.96 o
   7   1  23       13.54       15.99     51.93 o
 -22   2  23      157.64      203.88     70.90 o
 -20   2  23       93.12       86.23     78.27 o
 -18   2  23      145.07      109.42     18.52 o
 -16   2  23      140.82      121.99     44.86 o
 -14   2  23       34.20       25.70     33.73 o
 -12   2  23       56.81       78.74     34.71 o
 -10   2  23        0.59       18.36     28.37 o
  -8   2  23      707.69      685.93     58.81 o
  -6   2  23      294.38      310.14     40.67 o
  -4   2  23       34.82       38.87     38.45 o
  -2   2  23       51.24       73.88     47.84 o
   0   2  23       20.89      -29.42     46.61 o
   2   2  23       10.39        6.20     51.00 o
   4   2  23       13.82       29.46     45.57 o
   6   2  23        2.61       -8.71     36.75 o
 -19   3  23        0.52       84.66    107.46 o
 -17   3  23       28.76      -16.12     87.73 o
 -15   3  23       20.32       40.05     98.11 o
 -13   3  23        3.96       14.43    105.66 o
 -11   3  23       43.12       31.90     49.63 o
  -9   3  23        0.41       -0.33     46.46 o
  -7   3  23       38.51       66.17     61.66 o
  -5   3  23       26.79       19.91     58.74 o
  -3   3  23        0.76       -0.55     61.44 o
  -1   3  23       20.35       50.03     58.93 o
   1   3  23        6.87       17.44     61.01 o
 -24   0  24      142.97       45.35     47.68 o
 -22   0  24      119.05       68.45     19.56 o
 -20   0  24        7.28       17.45      9.34 o
 -18   0  24       11.76       -7.79      9.73 o
 -16   0  24      265.67      393.18     55.87 o
 -14   0  24      274.26      431.58     71.53 o
 -12   0  24      209.39      287.45     53.29 o
 -10   0  24      581.87      672.67     63.98 o
  -8   0  24       62.99       79.03     36.51 o
  -6   0  24        2.26        9.55     40.65 o
  -4   0  24      112.03       83.78     66.58 o
  -2   0  24       57.30       66.42     70.96 o
   0   0  24        1.61       10.38    100.49 o
   2   0  24        3.44        0.66     90.04 o
   4   0  24      674.74      941.43    119.41 o
   6   0  24      142.31      132.96     68.60 o
 -23   1  24        0.11       -1.76     41.17 o
 -21   1  24        0.85      -25.93     25.93 o
 -19   1  24       22.67       10.61     11.24 o
 -17   1  24       31.27       24.47     14.69 o
 -15   1  24      574.20      676.16     37.31 o
 -13   1  24       47.44       55.28     11.23 o
 -11   1  24       33.76       64.99     13.70 o
  -9   1  24        0.17      -11.95     33.18 o
  -7   1  24      135.13      107.10     33.65 o
  -5   1  24       91.89       92.87     32.94 o
  -3   1  24      122.15      119.45     47.62 o
  -1   1  24       10.38     -103.20    146.71 o
   1   1  24       10.55       25.46     50.41 o
   3   1  24       24.07       62.54     84.93 o
   5   1  24        0.12       42.05     52.77 o
 -22   2  24       12.22       18.05     30.57 o
 -20   2  24        1.42        1.40     37.21 o
 -18   2  24       29.03        3.37     78.79 o
 -16   2  24        1.41        0.11     19.06 o
 -14   2  24       56.03       60.46     45.70 o
 -12   2  24      591.94      629.60     71.53 o
 -10   2  24      393.50      362.49     60.94 o
  -8   2  24      271.32      181.58     40.72 o
  -6   2  24        0.04       31.89     44.54 o
  -4   2  24        3.80       12.75     46.76 o
  -2   2  24        3.96      -48.25     48.96 o
   0   2  24        0.30       36.75     50.66 o
   2   2  24        3.23      -19.17     43.67 o
   4   2  24        5.14      -27.04     37.23 o
 -17   3  24       12.93       25.45    102.06 o
 -15   3  24       10.79       11.49    110.10 o
 -13   3  24        9.50       36.63     97.93 o
  -9   3  24       17.52       -7.25     46.68 o
  -7   3  24        3.82      -15.07     45.63 o
  -5   3  24       79.95       58.01     56.33 o
  -3   3  24       93.50       67.33     60.76 o
  -1   3  24       34.22       13.23     58.10 o
 -23   1  25      155.30       62.96     90.94 o
 -21   1  25      106.11       49.52     88.84 o
 -19   1  25       35.07        7.47     15.28 o
 -17   1  25       39.96       50.84     15.37 o
 -15   1  25       81.35       59.18      9.03 o
 -13   1  25      131.11      116.39     13.83 o
 -11   1  25       10.71       -6.97     30.13 o
  -9   1  25       50.15       35.87     33.62 o
  -7   1  25      312.73      236.86     36.28 o
  -5   1  25       15.79       32.01     43.40 o
  -3   1  25       34.08       37.18     44.30 o
  -1   1  25       16.18       -6.81     74.43 o
   1   1  25       21.34       30.69     59.01 o
   3   1  25       11.25       23.22     53.89 o
 -20   2  25        7.20        8.73     37.44 o
 -18   2  25        3.82        8.61     72.51 o
 -16   2  25      102.92      100.74     32.16 o
 -14   2  25       46.94       20.60     22.63 o
 -12   2  25      504.86      502.05    192.98 o
 -10   2  25       62.17       61.69     47.20 o
  -8   2  25      115.67       69.82     36.21 o
  -6   2  25        4.70       -9.38     34.19 o
  -4   2  25       70.02       72.47     35.86 o
  -2   2  25       89.24      183.60     51.55 o
   0   2  25       23.63       19.48     41.19 o
   2   2  25        4.89        5.54     34.56 o
 -15   3  25       22.25       40.55     95.58 o
 -13   3  25        0.73      -22.58     96.46 o
 -11   3  25       34.13      100.11    107.59 o
 -22   0  26      167.12      101.75     64.51 o
 -20   0  26       27.71       21.31     84.56 o
 -18   0  26      188.40      203.92     41.58 o
 -16   0  26        0.17       -9.88      9.88 o
 -14   0  26       42.39       83.60     13.51 o
 -12   0  26        1.56       -9.54      9.54 o
 -10   0  26       47.92       51.67     12.25 o
  -8   0  26        0.78       29.23     12.08 o
  -6   0  26      147.86       91.06     87.65 o
  -4   0  26      710.15      979.65    131.39 o
  -2   0  26       67.62       87.47     81.78 o
   0   0  26       81.57      116.45     76.25 o
   2   0  26        2.95      -12.77     58.31 o
 -21   1  26       11.59      -41.33     96.40 o
 -19   1  26       68.99       37.92    116.91 o
 -17   1  26       41.34       30.45     10.89 o
 -15   1  26       58.43       53.28      7.89 o
 -13   1  26      152.23      174.11     37.63 o
 -11   1  26      149.13      156.73     49.10 o
  -9   1  26        0.17      -21.86     40.05 o
  -7   1  26       28.76       12.04     40.92 o
  -5   1  26        0.21      -22.98     41.81 o
  -3   1  26       14.89       46.03     62.53 o
  -1   1  26        4.93      -17.05     57.53 o
   1   1  26        5.86       49.48     54.89 o
 -18   2  26       13.75       19.68     41.30 o
 -16   2  26       25.10       -6.88     81.89 o
 -14   2  26        7.29        5.17     87.36 o
 -12   2  26      158.53      102.79     40.86 o
 -10   2  26       19.44       10.05     39.28 o
  -8   2  26       61.42       41.72     45.63 o
  -6   2  26        8.55       -1.21     32.52 o
  -4   2  26       24.57        3.11     44.64 o
  -2   2  26        0.06       64.17     43.87 o
   0   2  26        8.53       36.09     36.27 o
 -11   3  26        0.41      -48.57     84.87 o
  -9   3  26      141.16      154.65     93.86 o
 -19   1  27      137.20       56.17     98.43 o
 -17   1  27        7.28       59.17    115.20 o
 -15   1  27       62.84       51.73     10.21 o
 -13   1  27        8.68        2.57      9.37 o
 -11   1  27        0.02       -8.01      8.01 o
  -9   1  27        3.03       -7.18     40.59 o
  -7   1  27       70.10       84.13     39.20 o
  -5   1  27       30.09       38.65     52.63 o
  -3   1  27       22.12       38.43     53.04 o
  -1   1  27       62.37       34.24     46.68 o
 -14   2  27       29.33       89.23     80.93 o
 -12   2  27      418.39      474.16    102.05 o
 -10   2  27      141.83      115.67     87.04 o
  -4   2  27        4.57      -31.17     38.43 o
 -18   0  28       21.68       -1.32     66.84 o
 -16   0  28       32.45       46.12     81.62 o
 -14   0  28       32.40       74.49     86.98 o
 -12   0  28      138.25      123.30     92.48 o
 -17   1  28        7.10      -34.95     93.58 o
 -15   1  28       21.09       16.09    103.96 o
  -9   1  28        4.87       18.74     63.01 o
  -7   1  28        4.06      -52.86     59.21 o
  -5   1  28       11.53       59.47     59.23 o
  -3   1  28       12.31       18.26     44.34 o
 
